# Supplementary material for: NOD-like receptors mediate inflammatory lung injury during plateau hypoxia exposure
Source: J Physiol Anthropol. 2020 Oct 7;39:32. doi: 10.1186/s40101-020-00242-w (PMC7542964; doi:10.1186/s40101-020-00242-w)
Supplement: Supplementary file 1 — Additional file 1: Table S1. List of top 100 upregulated DEGs expressed between 0 d and 28 d. [file 40101_2020_242_MOESM1_ESM.xlsx]

## Sheet: Table S1
Table S1. List of top 100 upregulated DEGs expressed between 0 d and 28 d.
gene_id	gene_name	gene_description	log2FoldChange	pvalue	padj	Significant	Regulate	28d_1	28d_2	28d_3	0d_1	0d_2	0d_3	28d	0d
ENSRNOG00000047706	RT1-CE16	RT1 class I, locus CE16 [Source:RGD Symbol;Acc:1359403]	13.0988	7.37e-05	0.000731862	yes	up	4481.11	2221.27	0.754555	0	0	0	2234.38	0
ENSRNOG00000057231	Ddx3	DEAD (Asp-Glu-Ala-Asp) box polypeptide 3 [Source:RGD Symbol;Acc:2314437]	12.7413	5.71e-27	4.51e-25	yes	up	1776.78	1663.28	1791.31	0	0	0	1743.79	0
ENSRNOG00000060048	Eif2s3y	eukaryotic translation initiation factor 2, subunit 3, structural gene Y-linked [Source:RGD Symbol;Acc:2314438]	11.6945	7.37e-23	4.98e-21	yes	up	831.361	885.8	814.92	0	0	0	844.027	0
ENSRNOG00000056273	AABR07051692.1	-	9.93628	1.2e-13	4.86e-12	yes	up	190.32	465.348	92.8103	0	0	0	249.493	0
ENSRNOG00000029776	LOC100359978	mCG1038839-like [Source:RGD Symbol;Acc:2323067]	9.71042	1.53e-14	6.6e-13	yes	up	269.334	255.122	115.447	0	0	0	213.301	0
ENSRNOG00000060437	Rn60_Y_0001.2	-	9.61108	1.75e-15	8.1e-14	yes	up	206.123	197.399	193.921	0	0	0	199.147	0
ENSRNOG00000060617	Rn60_Y_0010.2	-	9.28337	2.27e-14	9.6e-13	yes	up	156.653	148.94	170.529	0	0	0	158.708	0
ENSRNOG00000060496	Kdm5d	lysine demethylase 5D [Source:RGD Symbol;Acc:2314436]	9.23116	1.11e-27	8.99e-26	yes	up	825.865	810.261	854.911	1.50905	2.60242	0	830.346	1.37049
ENSRNOG00000046289	LOC100361052	rCG64257-like [Source:RGD Symbol;Acc:2320908]	8.81321	1.7e-11	5.51e-10	yes	up	106.497	176.732	60.3644	0	0	0	114.531	0
ENSRNOG00000031848	LOC100360169	rCG21044-like [Source:RGD Symbol;Acc:2322680]	8.34062	3.75e-10	1.05e-08	yes	up	43.9728	128.274	75.4555	0	0	0	82.5673	0
ENSRNOG00000058753	AABR07065699.4	-	7.90414	1.73e-09	4.42e-08	yes	up	43.9728	86.2284	52.8189	0	0	0	61.0067	0
ENSRNOG00000048402	Igh-6	immunoglobulin heavy chain 6 [Source:RGD Symbol;Acc:1359202]	7.84496	6.03e-30	5.36e-28	yes	up	29586.8	131329	117306	418.007	628.485	163.543	92740.8	403.345
ENSRNOG00000058342	AABR07051639.1	-	7.83719	1.3e-07	2.45e-06	yes	up	13.7415	97.6304	63.3826	0	0	0	58.2515	0
ENSRNOG00000062152	Rn60_Y_0001.1	-	7.55884	6.01e-09	1.4e-07	yes	up	53.5919	39.9073	50.5552	0	0	0	48.0181	0
ENSRNOG00000019447	Ecel1	endothelin converting enzyme-like 1 [Source:RGD Symbol;Acc:61806]	7.44365	7.27e-07	1.18e-05	yes	up	43.9728	12.1147	76.9646	0	0	0	44.3507	0
ENSRNOG00000050102	LOC100360581	rCG58847-like [Source:RGD Symbol;Acc:2321876]	7.07096	8.23e-23	5.54e-21	yes	up	234.98	740.424	332.759	4.52715	1.30121	4.05478	436.054	3.29438
ENSRNOG00000056043	LOC100359993	Ighg protein-like [Source:RGD Symbol;Acc:2323052]	6.87011	1.3e-05	0.000157986	yes	up	13.7415	61.2863	14.3366	0	0	0	29.7881	0
ENSRNOG00000048458	LOC100359993	Ighg protein-like [Source:RGD Symbol;Acc:2323052]	6.72132	3.28e-05	0.000360015	yes	up	7.55783	53.4473	19.6184	0	0	0	26.8745	0
ENSRNOG00000059447	AC109901.1	-	6.68178	1.04e-30	9.57e-29	yes	up	730.361	284.34	545.543	4.52715	3.90363	6.75796	520.081	5.06292
ENSRNOG00000048067	LOC100911032	uncharacterized LOC100911032 [Source:RGD Symbol;Acc:6495277]	6.30459	0.000269645	0.00223226	yes	up	4.80953	42.7579	12.8274	0	0	0	20.1316	0
ENSRNOG00000038422	LOC691352	similar to Robo-1 [Source:RGD Symbol;Acc:1585065]	6.25096	0.00929157	0.0418508	yes	up	6.87075	51.3094	0	0	0	0	19.3934	0
ENSRNOG00000056760	LOC100359993	Ighg protein-like [Source:RGD Symbol;Acc:2323052]	6.11531	0.000101756	0.00097253	yes	up	10.3061	76.2515	16.6002	0	0	1.35159	34.386	0.450531
ENSRNOG00000049755	LOC100361705	rCG64259-like [Source:RGD Symbol;Acc:2319569]	6.08902	1.38e-14	5.98e-13	yes	up	135.354	443.969	158.457	0	7.80727	2.70318	245.927	3.50348
ENSRNOG00000052326	Uba1y	ubiquitin-activating enzyme, Chr Y [Source:RGD Symbol;Acc:3925]	5.77741	0.000333669	0.00268649	yes	up	21.2993	9.2642	11.3183	0	0	0	13.9606	0
ENSRNOG00000058405	LOC100911032	uncharacterized LOC100911032 [Source:RGD Symbol;Acc:6495277]	5.60622	0.001115	0.00746203	yes	up	0.687075	112.596	18.8639	0	1.30121	1.35159	44.0489	0.884268
ENSRNOG00000010478	LOC500712	Ab1-233 [Source:RGD Symbol;Acc:1562479]	5.58985	3.94e-15	1.76e-13	yes	up	122.986	347.764	820.202	15.0905	3.90363	8.10955	430.317	9.03457
ENSRNOG00000018238	Nuggc	nuclear GTPase, germinal center associated [Source:RGD Symbol;Acc:1562099]	5.54436	4.08e-05	0.00043379	yes	up	9.61905	159.629	25.6549	1.50905	0	2.70318	64.9678	1.40408
ENSRNOG00000049299	LOC100912707	Ig kappa chain V19-17-like [Source:RGD Symbol;Acc:6485939]	5.47487	3.02e-13	1.18e-11	yes	up	329.109	1681.81	2107.47	31.6901	32.5303	28.3834	1372.8	30.8679
ENSRNOG00000047836	RGD1565617	similar to Ig variable region, light chain [Source:RGD Symbol;Acc:1565617]	5.44375	3.7e-05	0.000398912	yes	up	97.5647	337.074	388.596	0	2.60242	16.2191	274.412	6.27384
ENSRNOG00000050000	LOC100361706	lambda-chain C1-region-like [Source:RGD Symbol;Acc:2319568]	5.32261	2.48e-15	1.14e-13	yes	up	3395.53	16128.3	10745.6	156.941	266.748	332.492	10089.8	252.06
ENSRNOG00000037374	Ly6al	lymphocyte antigen 6 complex, locus A-like [Source:RGD Symbol;Acc:1307571]	5.31965	0.000242823	0.00204819	yes	up	6.18368	264.386	350.114	9.0543	5.20484	1.35159	206.894	5.20358
ENSRNOG00000033685	Elane	elastase, neutrophil expressed [Source:RGD Symbol;Acc:1307968]	5.30996	0.00494113	0.0254032	yes	up	13.0544	14.9653	2.26367	0	0	0	10.0944	0
ENSRNOG00000030812	LOC100361105	Igh protein-like [Source:RGD Symbol;Acc:2320755]	5.30127	8.35e-09	1.91e-07	yes	up	144.973	904.329	1137.87	10.5634	31.2291	13.5159	729.057	18.4361
ENSRNOG00000017376	Il21	interleukin 21 [Source:RGD Symbol;Acc:1307384]	5.11808	0.00792958	0.0369818	yes	up	3.43538	17.8158	5.28189	0	0	0	8.84435	0
ENSRNOG00000048167	LOC100361009	rCG64257-like [Source:RGD Symbol;Acc:2320951]	5.08901	1.2e-12	4.4e-11	yes	up	81.762	333.511	322.95	3.0181	14.3133	4.05478	246.074	7.12873
ENSRNOG00000009286	Noxa1	NADPH oxidase activator 1 [Source:RGD Symbol;Acc:1306687]	4.96316	0.0101327	0.0449007	yes	up	2.06123	41.3326	3.01822	0	0	1.35159	15.4707	0.450531
ENSRNOG00000054438	LOC292543	similar to solute carrier family 7 (cationic amino acid transporter, y+ system), member 3 [Source:RGD Symbol;Acc:1565097]	4.9603	0.000180273	0.00159253	yes	up	67.3334	8.55157	52.0643	0	0	4.05478	42.6498	1.35159
ENSRNOG00000050651	LOC102555083	zinc finger protein 250-like [Source:RGD Symbol;Acc:7691715]	4.93331	0.0086017	0.0394178	yes	up	13.0544	4.98842	5.28189	0	0	0	7.77491	0
ENSRNOG00000047571	RGD1563231	similar to immunoglobulin kappa-chain VK-1 [Source:RGD Symbol;Acc:1563231]	4.85626	6.31e-08	1.24e-06	yes	up	201.313	1572.78	482.915	27.1629	14.3133	36.493	752.335	25.9897
ENSRNOG00000046121	Igsf7	immunoglobulin superfamily, member 7 [Source:RGD Symbol;Acc:1592119]	4.77027	0.00021661	0.00185451	yes	up	31.6055	104.044	13.582	0	0	5.40637	49.7439	1.80212
ENSRNOG00000003666	Jchain	immunoglobulin joining chain [Source:MGI Symbol;Acc:MGI:96493]	4.75289	4.16e-20	2.53e-18	yes	up	7658.83	30191.3	17335.2	609.656	727.377	709.586	18395.1	682.207
ENSRNOG00000019894	Izumo1r	IZUMO1 receptor, JUNO [Source:RGD Symbol;Acc:1585174]	4.73034	0.00387673	0.0207462	yes	up	4.12245	62.7115	5.28189	0	1.30121	1.35159	24.0386	0.884268
ENSRNOG00000038909	Pou3f3	POU class 3 homeobox 3 [Source:RGD Symbol;Acc:619768]	4.56945	0.00152652	0.00967991	yes	up	118.177	0	107.901	1.50905	3.90363	4.05478	75.3595	3.15582
ENSRNOG00000026387	Ms4a12	membrane spanning 4-domains A12 [Source:RGD Symbol;Acc:1307162]	4.49071	0.00759915	0.0357979	yes	up	8.2449	20.6663	4.52733	0	0	1.35159	11.1462	0.450531
ENSRNOG00000002350	Eaf2	ELL associated factor 2 [Source:RGD Symbol;Acc:628879]	4.4893	2.32e-05	0.000266441	yes	up	19.9252	126.136	36.9732	0	2.60242	5.40637	61.0114	2.6696
ENSRNOG00000020873	Nphs1	NPHS1 nephrin [Source:RGD Symbol;Acc:620460]	4.48749	0.00953341	0.042678	yes	up	6.87075	54.8726	3.01822	3.0181	0	0	21.5872	1.00603
ENSRNOG00000022009	Mzb1	marginal zone B and B1 cell-specific protein [Source:RGD Symbol;Acc:1310251]	4.47275	5.05e-08	1.01e-06	yes	up	359.34	3068.59	1120.51	69.4163	62.4581	72.986	1516.15	68.2868
ENSRNOG00000008478	Mmp13	matrix metallopeptidase 13 [Source:RGD Symbol;Acc:620196]	4.47133	0.010843	0.0473437	yes	up	61.1497	0	33.2004	3.0181	1.30121	0	31.45	1.43977
ENSRNOG00000052510	Wnt10a	wingless-type MMTV integration site family, member 10A [Source:RGD Symbol;Acc:1307015]	4.36049	0.00986493	0.0438942	yes	up	3.43538	12.8274	14.3366	0	1.30121	0	10.1998	0.433737
ENSRNOG00000038132	Vsig4	V-set and immunoglobulin domain containing 4 [Source:RGD Symbol;Acc:1564659]	4.23217	1.41e-28	1.18e-26	yes	up	732.422	564.404	786.247	33.1991	16.9157	60.8217	694.358	36.9788
ENSRNOG00000021987	Tnfrsf17	TNF receptor superfamily member 17 [Source:RGD Symbol;Acc:1304703]	4.21776	1.77e-07	3.26e-06	yes	up	34.3538	194.548	79.2283	6.0362	7.80727	2.70318	102.71	5.51555
ENSRNOG00000058590	LOC100361706	lambda-chain C1-region-like [Source:RGD Symbol;Acc:2319568]	4.20767	7.24e-05	0.000721778	yes	up	79.7007	907.892	284.467	7.54525	26.0242	35.1414	424.02	22.9036
ENSRNOG00000048425	LOC691828	uncharacterized LOC691828 [Source:RGD Symbol;Acc:7592549]	4.18786	2.58e-14	1.09e-12	yes	up	342.851	1601.99	567.426	49.7987	26.0242	62.1733	837.424	45.9987
ENSRNOG00000055581	Tarm1	T cell-interacting, activating receptor on myeloid cells 1 [Source:RGD Symbol;Acc:1564272]	4.10068	0.000873649	0.00607238	yes	up	15.1157	66.2747	12.0729	0	1.30121	4.05478	31.1544	1.78533
ENSRNOG00000020837	Cd300lg	Cd300 molecule-like family member G [Source:RGD Symbol;Acc:1584376]	4.02324	0.000159384	0.00142578	yes	up	9.61905	235.881	227.876	7.54525	1.30121	20.2739	157.792	9.70678
ENSRNOG00000026051	RGD1562652	similar to class I histocompatibility antigen alpha chain - cotton-top tamarin [Source:RGD Symbol;Acc:1562652]	3.98823	2.03e-07	3.69e-06	yes	up	425.987	265.099	34.7095	15.0905	10.4097	20.2739	241.932	15.258
ENSRNOG00000049770	Cryba4	crystallin, beta A4 [Source:RGD Symbol;Acc:61962]	3.97906	5.46e-06	7.25e-05	yes	up	22.6735	70.5505	37.7278	3.0181	2.60242	2.70318	43.6506	2.77457
ENSRNOG00000000768	Ubd	ubiquitin D [Source:RGD Symbol;Acc:69418]	3.95219	5.53e-08	1.1e-06	yes	up	39.8504	214.502	212.785	9.0543	15.6145	5.40637	155.712	10.0251
ENSRNOG00000026759	Ccr8	C-C motif chemokine receptor 8 [Source:RGD Symbol;Acc:1304893]	3.94583	4.6e-06	6.2e-05	yes	up	28.1701	32.0684	46.7824	3.0181	1.30121	2.70318	35.6736	2.34083
ENSRNOG00000015818	Tprkb	Tp53rk binding protein [Source:RGD Symbol;Acc:1309786]	3.87519	8.48e-14	3.49e-12	yes	up	98.2518	91.9294	92.0557	3.0181	7.80727	8.10955	94.079	6.31164
ENSRNOG00000011923	Mgarp	mitochondria-localized glutamic acid-rich protein [Source:RGD Symbol;Acc:1586369]	3.77564	5.75e-08	1.14e-06	yes	up	226.735	57.0105	73.1919	6.0362	9.10848	10.8127	118.979	8.65247
ENSRNOG00000061943	Rn60_7_1214.2	-	3.50004	8.66e-05	0.000843669	yes	up	35.0408	44.8958	73.9464	0	2.60242	10.8127	51.2943	4.47172
ENSRNOG00000004133	Slc7a3	solute carrier family 7 member 3 [Source:RGD Symbol;Acc:68342]	3.49248	0.0050328	0.0257889	yes	up	4.80953	43.4705	13.582	1.50905	2.60242	1.35159	20.6207	1.82102
ENSRNOG00000059572	Tsen34	tRNA splicing endonuclease subunit 34 [Source:RGD Symbol;Acc:1359564]	3.41204	0.0037325	0.0201054	yes	up	17.864	4.27579	66.4009	3.0181	2.60242	2.70318	29.5135	2.77457
ENSRNOG00000021345	Timd2	T-cell immunoglobulin and mucin domain containing 2 [Source:RGD Symbol;Acc:1359571]	3.37946	0.0045664	0.0237803	yes	up	4.80953	32.0684	20.373	1.50905	2.60242	1.35159	19.0836	1.82102
ENSRNOG00000053873	LOC100911215	T-cell surface glycoprotein CD5-like [Source:RGD Symbol;Acc:6494271]	3.29165	0.00802921	0.0373273	yes	up	1.37415	49.8842	71.6828	6.0362	5.20484	1.35159	40.9804	4.19755
ENSRNOG00000016945	Pla2g2a	phospholipase A2 group IIA [Source:RGD Symbol;Acc:620857]	3.29113	0.00267239	0.0152965	yes	up	188.259	3020.13	425.569	147.887	130.121	93.2599	1211.32	123.756
ENSRNOG00000002843	Cxcl6	C-X-C motif chemokine ligand 6 [Source:RGD Symbol;Acc:708540]	3.03037	0.00204812	0.0123254	yes	up	77.6395	135.4	7.54555	3.0181	13.0121	10.8127	73.5283	8.94765
ENSRNOG00000014652	Aqp8	aquaporin 8 [Source:RGD Symbol;Acc:2146]	2.92304	0.00688198	0.0330486	yes	up	13.0544	84.0905	15.8457	3.0181	10.4097	1.35159	37.6635	4.92646
ENSRNOG00000003899	Krt14	keratin 14 [Source:RGD Symbol;Acc:1307463]	2.91314	1.93e-12	6.93e-11	yes	up	105.81	132.549	106.392	19.6177	16.9157	9.46115	114.917	15.3315
ENSRNOG00000054129	Ctla4	cytotoxic T-lymphocyte-associated protein 4 [Source:RGD Symbol;Acc:61975]	2.87271	0.000267642	0.00221836	yes	up	28.1701	117.584	39.2369	13.5815	7.80727	4.05478	61.6637	8.48117
ENSRNOG00000053494	Mcpt1l1	mast cell protease 1-like 1 [Source:RGD Symbol;Acc:2321286]	2.803	0.000286472	0.0023526	yes	up	315.368	48.4589	345.586	10.5634	65.0606	25.6803	236.471	33.7681
ENSRNOG00000049185	LOC100911032	uncharacterized LOC100911032 [Source:RGD Symbol;Acc:6495277]	2.79677	0.00022009	0.00187959	yes	up	56.3402	121.147	52.8189	13.5815	18.217	1.35159	76.7688	11.05
ENSRNOG00000010315	Ccr4	C-C motif chemokine receptor 4 [Source:RGD Symbol;Acc:620594]	2.77914	1.21e-05	0.000148451	yes	up	30.9184	45.6084	65.6463	6.0362	6.50606	8.10955	47.391	6.88394
ENSRNOG00000050910	LOC688583	similar to High mobility group protein 4 (HMG-4) (High mobility group protein 2a) (HMG-2a) [Source:RGD Symbol;Acc:1587596]	2.7405	7.76e-10	2.08e-08	yes	up	101	99.7683	114.692	16.5996	7.80727	22.9771	105.154	15.7946
ENSRNOG00000022242	Cxcl9	C-X-C motif chemokine ligand 9 [Source:RGD Symbol;Acc:628798]	2.73912	2.99e-09	7.35e-08	yes	up	147.034	367.005	488.197	60.362	52.0484	37.8446	334.079	50.085
ENSRNOG00000026053	Grem1	gremlin 1, DAN family BMP antagonist [Source:RGD Symbol;Acc:2359]	2.70822	0.00310937	0.0173071	yes	up	24.7347	55.5852	9.80922	4.52715	5.20484	4.05478	30.043	4.59559
ENSRNOG00000061070	Irf4	interferon regulatory factor 4 [Source:RGD Symbol;Acc:1308050]	2.70533	1.68e-07	3.11e-06	yes	up	207.497	1030.46	465.561	63.3801	98.8921	98.6663	567.841	86.9795
ENSRNOG00000027811	Lilrb4	leukocyte immunoglobulin like receptor B4 [Source:RGD Symbol;Acc:1359090]	2.69047	1.08e-11	3.53e-10	yes	up	617.681	999.109	1449.5	101.106	128.82	244.638	1022.1	158.188
ENSRNOG00000026177	Mgam	maltase-glucoamylase [Source:MGI Symbol;Acc:MGI:1203495]	2.67781	0.00748562	0.035336	yes	up	27.483	145.377	15.8457	3.0181	19.5182	6.75796	62.9018	9.76474
ENSRNOG00000057852	Cacng6	calcium voltage-gated channel auxiliary subunit gamma 6 [Source:RGD Symbol;Acc:628806]	2.63093	0.00318303	0.0176693	yes	up	10.9932	47.7463	26.4094	3.0181	3.90363	6.75796	28.383	4.5599
ENSRNOG00000027855	Fcar	Fc fragment of IgA receptor [Source:RGD Symbol;Acc:1303082]	2.62681	3.61e-07	6.28e-06	yes	up	61.1497	91.2168	100.356	6.0362	18.217	16.2191	84.2408	13.4908
ENSRNOG00000020563	Cma1	chymase 1 [Source:RGD Symbol;Acc:2365]	2.62002	2.85e-05	0.000318684	yes	up	318.116	57.0105	161.475	18.1086	33.8315	35.1414	178.867	29.0272
ENSRNOG00000060745	Nlrp12	NLR family, pyrin domain containing 12 [Source:RGD Symbol;Acc:1309415]	2.6096	6.36e-05	0.000641776	yes	up	90.0069	314.983	62.6281	18.1086	28.6266	29.735	155.873	25.4901
ENSRNOG00000013280	Olfm4	olfactomedin 4 [Source:RGD Symbol;Acc:1311708]	2.55428	0.0029935	0.0167621	yes	up	31.6055	348.477	46.0279	31.6901	24.723	16.2191	142.037	24.2107
ENSRNOG00000022640	Siglec8	sialic acid binding Ig-like lectin 8 [Source:RGD Symbol;Acc:1563073]	2.52368	0.00018193	0.0016037	yes	up	74.8912	632.104	213.539	76.9616	46.8436	36.493	306.845	53.4327
ENSRNOG00000011500	Pou2af1	POU class 2 associating factor 1 [Source:RGD Symbol;Acc:1594728]	2.50157	0.00273152	0.0155668	yes	up	214.368	1540.71	445.942	89.034	153.543	145.972	733.673	129.516
ENSRNOG00000011483	S100a9	S100 calcium binding protein A9 [Source:RGD Symbol;Acc:620267]	2.49255	0.000127299	0.00117775	yes	up	2050.23	3672.19	720.6	303.319	469.737	371.688	2147.67	381.581
ENSRNOG00000001915	Chodl	chondrolectin [Source:RGD Symbol;Acc:1309885]	2.47727	0.00160608	0.0100848	yes	up	1261.47	632.816	731.164	306.337	123.615	41.8994	875.15	157.284
ENSRNOG00000046699	Slpi	secretory leukocyte peptidase inhibitor [Source:RGD Symbol;Acc:621768]	2.4604	1.83e-07	3.37e-06	yes	up	343.538	186.709	710.037	79.9797	85.8799	59.4701	413.428	75.1099
ENSRNOG00000028982	Mrgprb3	MAS-related GPR, member B3 [Source:RGD Symbol;Acc:1587398]	2.41814	0.000382356	0.00300199	yes	up	158.714	32.0684	94.3194	27.1629	15.6145	10.8127	95.0341	17.8634
ENSRNOG00000010463	Cpa4	carboxypeptidase A4 [Source:RGD Symbol;Acc:1563619]	2.41264	0.0069715	0.033416	yes	up	57.0273	14.2526	210.521	10.5634	27.3254	14.8675	93.9336	17.5854
ENSRNOG00000048130	LOC100911725	6-phosphofructo-2-kinase/fructose-2,6-bisphosphatase 4-like [Source:RGD Symbol;Acc:6491338]	2.40036	0.0012208	0.00806758	yes	up	40.5374	20.6663	27.164	7.54525	2.60242	6.75796	29.4559	5.63521
ENSRNOG00000010519	Cyp39a1	cytochrome P450, family 39, subfamily a, polypeptide 1 [Source:RGD Symbol;Acc:1307471]	2.39268	2.04e-09	5.14e-08	yes	up	129.17	97.6304	166.757	27.1629	18.217	29.735	131.186	25.0383
ENSRNOG00000002304	Tnfrsf13b	TNF receptor superfamily member 13B [Source:RGD Symbol;Acc:1595998]	2.36912	0.000895403	0.00619841	yes	up	49.4694	317.833	73.9464	37.7263	20.8194	27.0318	147.083	28.5258
ENSRNOG00000007219	Hsp90aa1	heat shock protein 90 alpha family class A member 1 [Source:RGD Symbol;Acc:631409]	2.36847	2.59e-05	0.000294215	yes	up	45.347	61.9989	119.974	12.0724	16.9157	14.8675	75.7734	14.6186
ENSRNOG00000058568	Dhrs9	dehydrogenase/reductase 9 [Source:RGD Symbol;Acc:620655]	2.34193	5.86e-06	7.73e-05	yes	up	349.721	739.711	217.312	40.7444	96.2896	120.292	435.581	85.7752
ENSRNOG00000052600	Mboat7l1	membrane bound O-acyltransferase domain containing 7-like 1 [Source:RGD Symbol;Acc:9414715]	2.34189	3.53e-06	4.89e-05	yes	up	65.9592	47.0336	67.91	7.54525	13.0121	14.8675	60.301	11.8083
ENSRNOG00000045885	LOC100365810	40S ribosomal protein S17-like [Source:RGD Symbol;Acc:2318277]	2.32651	3.53e-37	4.26e-35	yes	up	585.388	674.862	620.999	126.76	106.699	141.917	627.083	125.126
ENSRNOG00000010513	Tfpi2	tissue factor pathway inhibitor 2 [Source:RGD Symbol;Acc:628629]	2.29027	0.00852354	0.0391294	yes	up	54.966	16.3905	17.3548	7.54525	2.60242	8.10955	29.5704	6.08574
