# Supplementary material for: NOD-like receptors mediate inflammatory lung injury during plateau hypoxia exposure
Source: J Physiol Anthropol. 2020 Oct 7;39:32. doi: 10.1186/s40101-020-00242-w (PMC7542964; doi:10.1186/s40101-020-00242-w)
Supplement: Supplementary file 2 — Additional file 2: Table S2. List of top 100 downregulated DEGs expressed between 0 d and 28 d. [file 40101_2020_242_MOESM2_ESM.xlsx]

## Sheet: Table S2
Table S2. List of top 100 downregulated DEGs expressed between 0 d and 28 d.
gene_id	gene_name	gene_description	log2FoldChange	pvalue	padj	Significant	Regulate	28d_1	28d_2	28d_3	0d_1	0d_2	0d_3	28d	0d
ENSRNOG00000062155	Rn60_1_2212.3	-	-6.51075	0	0	yes	down	296.129	277.926	337.286	32120.1	25700.2	25254.5	303.781	27691.6
ENSRNOG00000043866	AY172581.24	-	-6.44806	4.5266e-164	7.74766e-161	yes	down	4792.35	4252.98	3965.19	522779	348468	264705	4336.84	378651
ENSRNOG00000047746	AABR07000398.1	-	-7.52258	9.82001e-121	6.50623e-118	yes	down	8.93198	11.4021	11.3183	2032.69	2399.43	1375.92	10.5508	1936.02
ENSRNOG00000051257	Rn50_X_0752.3	-	-10.3571	5.35839e-66	1.25064e-63	yes	down	0.687075	2.13789	1.50911	1973.84	1902.37	1767.88	1.44469	1881.36
ENSRNOG00000060518	LOC257642	rRNA promoter binding protein [Source:RGD Symbol;Acc:727924]	-7.85927	4.29702e-35	4.66966e-33	yes	down	1.37415	2.13789	1.50911	301.81	538.701	324.382	1.67372	388.298
ENSRNOG00000047085	Lrrtm2	leucine rich repeat transmembrane neuronal 2 [Source:RGD Symbol;Acc:1593785]	-6.00917	1.29842e-33	1.32021e-31	yes	down	2.06123	5.70105	2.26367	235.412	238.122	173.004	3.34198	215.512
ENSRNOG00000055225	XIST_intron	XIST 3' intron conserved motif [Source:RFAM;Acc:RF02266]	-9.53664	5.58462e-20	3.39356e-18	yes	down	0	0.712631	0.754555	342.555	355.231	367.633	0.489062	355.139
ENSRNOG00000054945	LOC257642	rRNA promoter binding protein [Source:RGD Symbol;Acc:727924]	-9.08118	1.95484e-13	7.75106e-12	yes	down	0	0.712631	0	107.143	157.447	152.73	0.237544	139.106
ENSRNOG00000026864	LOC690784	hypothetical protein LOC690783 [Source:RGD Symbol;Acc:1592184]	-6.08692	8.89582e-13	3.32202e-11	yes	down	1.37415	0	1.50911	67.9073	65.0606	62.1733	0.961087	65.047
ENSRNOG00000046246	Spon2	spondin 2 [Source:RGD Symbol;Acc:708584]	-5.69372	1.01712e-10	3.04085e-09	yes	down	2.06123	1.42526	3.01822	102.615	24.723	208.145	2.16824	111.828
ENSRNOG00000059223	7.06535e+06	-	-7.55321	1.1098e-07	2.12632e-06	yes	down	0	0	0	21.1267	22.1206	31.0866	0	24.778
ENSRNOG00000008638	Angptl3	angiopoietin-like 3 [Source:RGD Symbol;Acc:1564505]	-6.38678	1.4522e-07	2.72639e-06	yes	down	1.37415	0	0	39.2353	28.6266	51.3605	0.45805	39.7408
ENSRNOG00000053798	7SK	7SK RNA [Source:RFAM;Acc:RF00100]	-6.99918	2.17403e-07	3.93067e-06	yes	down	0.687075	0	0	39.2353	33.8315	25.6803	0.229025	32.9157
ENSRNOG00000051873	SNORA17	Small nucleolar RNA SNORA17 [Source:RFAM;Acc:RF00560]	-6.90838	2.84162e-07	5.0184e-06	yes	down	0	0.712631	0	31.6901	31.2291	29.735	0.237544	30.8847
ENSRNOG00000050156	AABR07063425.2	-	-6.22953	2.983e-07	5.25453e-06	yes	down	1.37415	0	0	28.672	42.94	35.1414	0.45805	35.5844
ENSRNOG00000001821	Adipoq	adiponectin, C1Q and collagen domain containing [Source:RGD Symbol;Acc:628748]	-6.46366	4.71866e-07	7.97668e-06	yes	down	0.687075	1.42526	0.754555	194.668	54.6509	4.05478	0.955631	84.4577
ENSRNOG00000052961	U1	U1 spliceosomal RNA [Source:RFAM;Acc:RF00003]	-7.31219	6.56826e-07	1.08271e-05	yes	down	0	0	0	16.5996	27.3254	18.9223	0	20.9491
ENSRNOG00000061957	Rn60_12_0126.1	-	-5.94833	8.08011e-07	1.29959e-05	yes	down	0.687075	0	0.754555	30.181	26.0242	32.4382	0.480544	29.5478
ENSRNOG00000057259	SNORA17	Small nucleolar RNA SNORA17 [Source:RFAM;Acc:RF00560]	-7.23481	8.56285e-07	1.36972e-05	yes	down	0	0	0	22.6358	20.8194	16.2191	0	19.8914
ENSRNOG00000052686	U6atac	U6atac minor spliceosomal RNA [Source:RFAM;Acc:RF00619]	-5.81755	2.16123e-06	3.1549e-05	yes	down	0.687075	0	0.754555	21.1267	28.6266	31.0866	0.480544	26.9467
ENSRNOG00000053216	U6	U6 spliceosomal RNA [Source:RFAM;Acc:RF00026]	-7.17231	2.2519e-06	3.27099e-05	yes	down	0	0	0	21.1267	11.7109	24.3287	0	19.0554
ENSRNOG00000046115	Mir6332	microRNA 6332 [Source:RGD Symbol;Acc:7489027]	-6.73298	2.97145e-06	4.18878e-05	yes	down	0	0	0.754555	42.2534	14.3133	25.6803	0.251518	27.4157
ENSRNOG00000029763	Rn50_11_0160.1	-	-6.94576	3.17912e-06	4.45093e-05	yes	down	0.687075	0	0	55.8349	28.6266	10.8127	0.229025	31.7581
ENSRNOG00000056450	SNORA3	Small nucleolar RNA SNORA3/SNORA45 family [Source:RFAM;Acc:RF00334]	-6.54969	3.40033e-06	4.73166e-05	yes	down	0.687075	0	0	25.6539	16.9157	29.735	0.229025	24.1015
ENSRNOG00000024342	Rn50_12_0174.1	-	-6.49917	4.23832e-06	5.76496e-05	yes	down	0.687075	0	0	16.5996	26.0242	27.0318	0.229025	23.2185
ENSRNOG00000012961	Klf7	Kruppel like factor 7 [Source:RGD Symbol;Acc:1306029]	-6.97136	4.84407e-06	6.49852e-05	yes	down	0	0	0	15.0905	14.3133	20.2739	0	16.5592
ENSRNOG00000051279	Rn50_X_0694.1	-	-7.03755	5.78103e-06	7.62598e-05	yes	down	0	0	0	24.1448	10.4097	17.5707	0	17.3751
ENSRNOG00000052608	7SK	7SK RNA [Source:RFAM;Acc:RF00100]	-6.06358	8.01822e-06	0.000103576	yes	down	0	0.712631	0.754555	57.3439	29.9279	9.46115	0.489062	32.2443
ENSRNOG00000042252	AC106648.1	-	-6.4128	9.37671e-06	0.000118882	yes	down	0	0.712631	0	30.181	22.1206	13.5159	0.237544	21.9392
ENSRNOG00000015071	Zim1	zinc finger, imprinted 1 [Source:RGD Symbol;Acc:1310930]	-6.28923	1.21703e-05	0.000149055	yes	down	0	0.712631	0	15.0905	20.8194	24.3287	0.237544	20.0795
ENSRNOG00000030162	AC114393.1	-	-6.31611	1.60632e-05	0.000191481	yes	down	0.687075	0	0	24.1448	11.7109	25.6803	0.229025	20.512
ENSRNOG00000014409	Myl7	myosin light chain 7 [Source:RGD Symbol;Acc:1308262]	-10.2559	2.01333e-05	0.00023482	yes	down	0.687075	0.712631	0.754555	2435.61	197.784	0	0.718087	877.797
ENSRNOG00000026725	Rn50_12_0174.2	-	-6.84109	2.93987e-05	0.000327629	yes	down	0	0	0	25.6539	10.4097	9.46115	0	15.1749
ENSRNOG00000059281	5S_rRNA	5S ribosomal RNA [Source:RFAM;Acc:RF00001]	-6.10492	4.20446e-05	0.000444988	yes	down	0.687075	0	0	21.1267	10.4097	21.6255	0.229025	17.7206
ENSRNOG00000054461	RNaseP_nuc	Nuclear RNase P [Source:RFAM;Acc:RF00009]	-5.97637	4.8759e-05	0.000507583	yes	down	0	0	0.754555	18.1086	15.6145	14.8675	0.251518	16.1969
ENSRNOG00000062114	Rn60_1_1675.1	-	-6.56128	4.89609e-05	0.000508911	yes	down	0	0	0	13.5815	13.0121	10.8127	0	12.4688
ENSRNOG00000031296	Rn60_14_0792.1	-	-6.55943	5.26981e-05	0.000544184	yes	down	0	0	0	12.0724	10.4097	14.8675	0	12.4499
ENSRNOG00000059226	SNORA44	Small nucleolar RNA SNORA44 [Source:RFAM;Acc:RF00405]	-6.56651	5.60977e-05	0.00057552	yes	down	0	0	0	13.5815	9.10848	14.8675	0	12.5192
ENSRNOG00000061671	SNORA26	Small nucleolar RNA SNORA26 [Source:RFAM;Acc:RF00568]	-6.67555	6.0623e-05	0.000615185	yes	down	0	0	0	15.0905	6.50606	18.9223	0	13.5063
ENSRNOG00000052547	LOC103694082	uncharacterized LOC103694082 [Source:RGD Symbol;Acc:9406128]	-6.22932	6.22799e-05	0.000630442	yes	down	0	0	0.754555	9.0543	35.1327	13.5159	0.251518	19.2343
ENSRNOG00000055394	U1	U1 spliceosomal RNA [Source:RFAM;Acc:RF00003]	-5.92045	6.69438e-05	0.000673339	yes	down	0	0	0.754555	13.5815	18.217	14.8675	0.251518	15.5553
ENSRNOG00000060744	SNORA44	Small nucleolar RNA SNORA44 [Source:RFAM;Acc:RF00405]	-6.12283	6.83241e-05	0.000685209	yes	down	0.687075	0	0	27.1629	7.80727	18.9223	0.229025	17.9642
ENSRNOG00000055450	Ckmt2	creatine kinase, mitochondrial 2 [Source:MGI Symbol;Acc:MGI:1923972]	-7.93234	6.98506e-05	0.000700176	yes	down	0	0	0	89.034	6.50606	1.35159	0	32.2972
ENSRNOG00000004583	Mb	myoglobin [Source:RGD Symbol;Acc:620411]	-10.0408	8.75473e-05	0.000850986	yes	down	0	0.712631	0	749.998	61.1569	1.35159	0.237544	270.836
ENSRNOG00000035630	Mir181a2	microRNA 181a-2 [Source:RGD Symbol;Acc:2325335]	-6.45457	9.20626e-05	0.000889823	yes	down	0	0	0	13.5815	11.7109	9.46115	0	11.5845
ENSRNOG00000060287	U1	U1 spliceosomal RNA [Source:RFAM;Acc:RF00003]	-6.76173	9.66913e-05	0.000930184	yes	down	0	0	0	18.1086	20.8194	4.05478	0	14.3276
ENSRNOG00000055961	SNORA21	Small nucleolar RNA SNORA21 [Source:RFAM;Acc:RF00412]	-5.75156	0.000141682	0.00129306	yes	down	0.687075	0	0	15.0905	14.3133	12.1643	0.229025	13.8561
ENSRNOG00000061976	Rn60_10_0620.1	-	-5.75615	0.000154834	0.00139236	yes	down	0	0	0.754555	15.0905	10.4097	16.2191	0.251518	13.9064
ENSRNOG00000062288	Rn60_2_0037.1	-	-5.7624	0.000172127	0.00152648	yes	down	0	0	0.754555	16.5996	9.10848	16.2191	0.251518	13.9757
ENSRNOG00000050533	AABR07035175.1	-	-6.39904	0.000177702	0.00157388	yes	down	0	0	0	12.0724	6.50606	14.8675	0	11.1487
ENSRNOG00000062043	Rn60_6_0147.1	-	-6.33107	0.00018084	0.00159616	yes	down	0	0	0	12.0724	11.7109	8.10955	0	10.631
ENSRNOG00000058395	SNORA70	Small nucleolar RNA SNORA70 [Source:RFAM;Acc:RF00156]	-6.42119	0.000188068	0.00164722	yes	down	0	0	0	18.1086	7.80727	8.10955	0	11.3418
ENSRNOG00000044267	5S_rRNA	5S ribosomal RNA [Source:RFAM;Acc:RF00001]	-6.3497	0.000196765	0.00170954	yes	down	0	0	0	15.0905	7.80727	9.46115	0	10.7863
ENSRNOG00000061693	U6	U6 spliceosomal RNA [Source:RFAM;Acc:RF00026]	-5.74833	0.000215034	0.00184408	yes	down	0	0	0.754555	12.0724	9.10848	20.2739	0.251518	13.8183
ENSRNOG00000060559	snoU85	Small nucleolar RNA U85 [Source:RFAM;Acc:RF01296]	-5.77491	0.000222164	0.00189416	yes	down	0	0	0.754555	10.5634	22.1206	9.46115	0.251518	14.0484
ENSRNOG00000061451	7SK	7SK RNA [Source:RFAM;Acc:RF00100]	-5.70686	0.000266891	0.00221392	yes	down	0	0.712631	0	13.5815	7.80727	18.9223	0.237544	13.437
ENSRNOG00000054731	U6	U6 spliceosomal RNA [Source:RFAM;Acc:RF00026]	-6.41704	0.00027328	0.00225962	yes	down	0	0	0	4.52715	13.0121	16.2191	0	11.2528
ENSRNOG00000035523	Mir3571	microRNA 3571 [Source:RGD Symbol;Acc:4888552]	-6.42151	0.000324519	0.0026262	yes	down	0	0	0	16.5996	3.90363	13.5159	0	11.3397
ENSRNOG00000014815	Myoz2	myozenin 2 [Source:RGD Symbol;Acc:1307669]	-6.34241	0.00032771	0.00264889	yes	down	1.37415	0.712631	0	158.45	13.0121	0	0.695594	57.1541
ENSRNOG00000054248	RNaseP_nuc	Nuclear RNase P [Source:RFAM;Acc:RF00009]	-6.18911	0.000353517	0.00280669	yes	down	0	0	0	9.0543	11.7109	8.10955	0	9.62492
ENSRNOG00000058773	snoU85	Small nucleolar RNA U85 [Source:RFAM;Acc:RF01296]	-5.74501	0.000448093	0.00344438	yes	down	0	0	0.754555	24.1448	5.20484	12.1643	0.251518	13.838
ENSRNOG00000058108	7SK	7SK RNA [Source:RFAM;Acc:RF00100]	-6.12683	0.00046026	0.00351293	yes	down	0	0	0	9.0543	7.80727	10.8127	0	9.22477
ENSRNOG00000061079	SNORA17	Small nucleolar RNA SNORA17 [Source:RFAM;Acc:RF00560]	-6.12214	0.000460143	0.00351293	yes	down	0	0	0	9.0543	10.4097	8.10955	0	9.19118
ENSRNOG00000017833	Actn2	actinin alpha 2 [Source:RGD Symbol;Acc:1308097]	-6.06974	0.000513636	0.00386714	yes	down	2.7483	2.13789	1.50911	402.917	26.0242	1.35159	2.13177	143.431
ENSRNOG00000006084	Cngb3	cyclic nucleotide gated channel beta 3 [Source:RGD Symbol;Acc:1565364]	-6.12919	0.000529024	0.00396122	yes	down	0	0	0	9.0543	6.50606	12.1643	0	9.24156
ENSRNOG00000054622	U6	U6 spliceosomal RNA [Source:RFAM;Acc:RF00026]	-6.23274	0.000554935	0.00413114	yes	down	0	0	0	6.0362	16.9157	6.75796	0	9.9033
ENSRNOG00000061509	SNORA50	Small nucleolar RNA SNORA50 [Source:RFAM;Acc:RF00407]	-6.25526	0.00057324	0.00424433	yes	down	0	0	0	10.5634	15.6145	4.05478	0	10.0776
ENSRNOG00000055237	SNORA8	Small nucleolar RNA SNORA8 [Source:RFAM;Acc:RF00393]	-6.05435	0.000616988	0.00453555	yes	down	0	0	0	9.0543	7.80727	9.46115	0	8.77424
ENSRNOG00000034258	Xirp2	xin actin-binding repeat containing 2 [Source:RGD Symbol;Acc:1302980]	-6.97012	0.000847309	0.00590529	yes	down	0	0.712631	0	89.034	7.80727	0	0.237544	32.2804
ENSRNOG00000055998	U1	U1 spliceosomal RNA [Source:RFAM;Acc:RF00003]	-5.99128	0.00101843	0.00690119	yes	down	0	0	0	10.5634	5.20484	9.46115	0	8.40978
ENSRNOG00000060252	U6	U6 spliceosomal RNA [Source:RFAM;Acc:RF00026]	-5.95936	0.00103559	0.00699901	yes	down	0	0	0	6.0362	9.10848	9.46115	0	8.20194
ENSRNOG00000061724	U1	U1 spliceosomal RNA [Source:RFAM;Acc:RF00003]	-5.95936	0.00103559	0.00699901	yes	down	0	0	0	6.0362	9.10848	9.46115	0	8.20194
ENSRNOG00000009047	Sln	sarcolipin [Source:RGD Symbol;Acc:1305224]	-9.84422	0.00108479	0.00728601	yes	down	0	0	0	347.082	15.6145	1.35159	0	121.349
ENSRNOG00000058044	U6	U6 spliceosomal RNA [Source:RFAM;Acc:RF00026]	-5.90597	0.0013874	0.00899378	yes	down	0	0	0	10.5634	7.80727	5.40637	0	7.92566
ENSRNOG00000022855	Rn50_X_0694.2	-	-5.95119	0.0014638	0.00936893	yes	down	0	0	0	6.0362	13.0121	5.40637	0	8.15156
ENSRNOG00000052312	SNORA70	Small nucleolar RNA SNORA70 [Source:RFAM;Acc:RF00156]	-6.07229	0.00156662	0.00987627	yes	down	0	0	0	10.5634	2.60242	13.5159	0	8.8939
ENSRNOG00000058928	7SK	7SK RNA [Source:RFAM;Acc:RF00100]	-5.94286	0.00161791	0.0101374	yes	down	0	0	0	4.52715	13.0121	6.75796	0	8.09908
ENSRNOG00000049942	RGD1564899	similar to chromosome 10 open reading frame 71 [Source:RGD Symbol;Acc:1564899]	-5.97281	0.00163676	0.0102336	yes	down	0	0	0.754555	40.7444	6.50606	1.35159	0.251518	16.2007
ENSRNOG00000035646	Mir30a	microRNA 30a [Source:RGD Symbol;Acc:2325588]	-5.90332	0.00170649	0.010589	yes	down	0	0	0	10.5634	9.10848	4.05478	0	7.90887
ENSRNOG00000061864	SNORA17	Small nucleolar RNA SNORA17 [Source:RFAM;Acc:RF00560]	-5.8061	0.00177773	0.0109648	yes	down	0	0	0	7.54525	6.50606	8.10955	0	7.38695
ENSRNOG00000060841	SNORA17	Small nucleolar RNA SNORA17 [Source:RFAM;Acc:RF00560]	-5.87199	0.00181556	0.0111513	yes	down	0	0	0	6.0362	11.7109	5.40637	0	7.71782
ENSRNOG00000052449	AC128510.1	-	-5.95884	0.00190888	0.0116271	yes	down	0	0	0	4.52715	5.20484	14.8675	0	8.19984
ENSRNOG00000054627	7SK	7SK RNA [Source:RFAM;Acc:RF00100]	-5.79119	0.0020039	0.0121053	yes	down	0	0	0	6.0362	9.10848	6.75796	0	7.30088
ENSRNOG00000044353	5S_rRNA	5S ribosomal RNA [Source:RFAM;Acc:RF00001]	-5.9675	0.00210887	0.0126207	yes	down	0	0	0	9.0543	13.0121	2.70318	0	8.25653
ENSRNOG00000061848	U4	U4 spliceosomal RNA [Source:RFAM;Acc:RF00015]	-5.79725	0.00248468	0.0143714	yes	down	0	0	0	7.54525	10.4097	4.05478	0	7.33657
ENSRNOG00000062304	Rn60_18_0170.1	-	-5.79725	0.00248468	0.0143714	yes	down	0	0	0	7.54525	10.4097	4.05478	0	7.33657
ENSRNOG00000021200	Hfe2	hemochromatosis type 2 (juvenile) [Source:RGD Symbol;Acc:1310195]	-6.32431	0.00257869	0.0148233	yes	down	0	0	0.754555	52.8168	9.10848	0	0.251518	20.6418
ENSRNOG00000056072	SNORA70	Small nucleolar RNA SNORA70 [Source:RFAM;Acc:RF00156]	-5.88921	0.00258748	0.0148655	yes	down	0	0	0	9.0543	11.7109	2.70318	0	7.8228
ENSRNOG00000058607	SNORA17	Small nucleolar RNA SNORA17 [Source:RFAM;Acc:RF00560]	-5.70542	0.00268251	0.0153428	yes	down	0	0	0	6.0362	6.50606	8.10955	0	6.88394
ENSRNOG00000008176	Nppa	natriuretic peptide A [Source:RGD Symbol;Acc:3193]	-6.82081	0.00277744	0.0157803	yes	down	0.687075	0	0	86.0159	1.30121	0	0.229025	29.1057
ENSRNOG00000053734	7SK	7SK RNA [Source:RFAM;Acc:RF00100]	-5.83326	0.00305565	0.0170476	yes	down	0	0	0	10.5634	2.60242	9.46115	0	7.54231
ENSRNOG00000058700	SNORA17	Small nucleolar RNA SNORA17 [Source:RFAM;Acc:RF00560]	-5.68932	0.00326205	0.0180494	yes	down	0	0	0	4.52715	9.10848	6.75796	0	6.79786
ENSRNOG00000029083	AC106932.1	-	-5.74705	0.00343167	0.0188156	yes	down	0	0	0	12.0724	5.20484	4.05478	0	7.11068
ENSRNOG00000058168	7SK	7SK RNA [Source:RFAM;Acc:RF00100]	-5.74705	0.00343167	0.0188156	yes	down	0	0	0	12.0724	5.20484	4.05478	0	7.11068
ENSRNOG00000016181	Tbx20	T-box 20 [Source:RGD Symbol;Acc:1309396]	-6.84273	0.00386401	0.0206944	yes	down	0	0	0	37.7263	7.80727	0	0	15.1778
ENSRNOG00000014327	Csrp3	cysteine and glycine rich protein 3 [Source:RGD Symbol;Acc:71092]	-8.59394	0.00617004	0.0303755	yes	down	0.687075	0	0	274.647	23.4218	0	0.229025	99.3563
ENSRNOG00000045841	Olr315	olfactory receptor 315 [Source:RGD Symbol;Acc:1333353]	-5.7476	0.00643724	0.0313715	yes	down	0	0	0	10.5634	1.30121	9.46115	0	7.10857
ENSRNOG00000028945	Tmem182	transmembrane protein 182 [Source:RGD Symbol;Acc:1563696]	-6.1239	0.00659512	0.0320154	yes	down	0	0.712631	0	51.3077	2.60242	0	0.237544	17.97
ENSRNOG00000003688	RGD1563947	similar to RIKEN cDNA 4933400A11 [Source:RGD Symbol;Acc:1563947]	-5.75454	0.00682546	0.0328386	yes	down	0	0	0	13.5815	6.50606	1.35159	0	7.14637
ENSRNOG00000025757	Myh6	myosin heavy chain 6 [Source:RGD Symbol;Acc:62029]	-9.81624	0.00896541	0.0406671	yes	down	0	6.41368	0	5538.22	245.929	0	2.13789	1928.05
