# Supplementary material for: NOD-like receptors mediate inflammatory lung injury during plateau hypoxia exposure
Source: J Physiol Anthropol. 2020 Oct 7;39:32. doi: 10.1186/s40101-020-00242-w (PMC7542964; doi:10.1186/s40101-020-00242-w)
Supplement: Supplementary file 3 — Additional file 3: Table S3. Enriched KEGG pathways from DEGs between 0 d and 28 d. [file 40101_2020_242_MOESM3_ESM.xlsx]

## Sheet: F_28vsF_0_KEGGenrich
Table S3. Enriched KEGG pathways from DEGs between 0 d and 28 d.
KEGGID	Description	GeneRatio	BgRatio	pvalue	padj	geneID	geneName	keggID	Count
rno04141	Protein processing in endoplasmic reticulum	75/2007	152/6058	2.04774e-05	0.00447063	ENSRNOG00000019834/ENSRNOG00000007029/ENSRNOG00000018294/ENSRNOG00000003343/ENSRNOG00000001548/ENSRNOG00000016251/ENSRNOG00000009057/ENSRNOG00000000314/ENSRNOG00000000902/ENSRNOG00000006803/ENSRNOG00000026963/ENSRNOG00000015018/ENSRNOG00000055756/ENSRNOG00000006789/ENSRNOG00000010298/ENSRNOG00000050197/ENSRNOG00000007283/ENSRNOG00000008277/ENSRNOG00000034016/ENSRNOG00000006143/ENSRNOG00000034242/…	Hsp90ab1/Dnaja1/Hspa5/Canx/Nfe2l2/Dnaja2/Sec62/Sec63/Hsph1/Dnajc10/Hsp90b1/Pdia3/Bcap31/Ddit3/Xbp1/Pdia6/Erlec1/Bag1/Ube2d4/Ngly1/Vcp/Pdia4/Man1b1/Tram1/Hyou1/Dnajb2/Sel1l/Dnajb11/Ppa1/Sec23b/Atf4/Hsp90aa1/Dnajc3/Eif2s1/Map3k5/Rpn1/Lman1/Atf6b/Skp1/Hspa1b/Txndc5/Edem2/Man1a1/Sec31a/Syvn1/Eif2ak3/Ero1a/Cul1/Ssr4/Calr/Ube2d3/Bcl2/P4hb/Ubqln1/Ube4b/Hspa4l/Ssr1/Nsfl1c/Dnajb1/Rpn2/Stt3a/Ero1b/Ufd1l/Sa…	rno:301252/rno:65028/rno:25617/rno:29144/rno:83619/rno:84026/rno:294912/rno:309858/rno:288444/rno:295690/rno:362862/rno:29468/rno:293852/rno:29467/rno:289754/rno:286906/rno:289874/rno:297994/rno:79435/rno:361014/rno:116643/rno:116598/rno:499751/rno:312903/rno:192235/rno:689593/rno:314352/rno:360734/rno:294504/rno:362226/rno:79255/rno:103692716/rno:63880/rno:54318/rno:365057/rno:25596/rno:116666/r…	75
rno03010	Ribosome	76/2007	156/6058	3.17839e-05	0.00447063	novel.736/ENSRNOG00000011893/ENSRNOG00000029574/ENSRNOG00000045885/novel.939/ENSRNOG00000023529/ENSRNOG00000006992/novel.588/ENSRNOG00000026716/ENSRNOG00000010189/ENSRNOG00000005975/ENSRNOG00000004107/ENSRNOG00000016411/ENSRNOG00000004214/ENSRNOG00000056765/ENSRNOG00000009378/ENSRNOG00000018774/ENSRNOG00000008551/novel.1183/ENSRNOG00000018320/ENSRNOG00000014272/ENSRNOG00000054626/ENSRNOG000000428…	-/Rps3a/Rps4x/LOC100365810/-/Rpl5/Rpl7/-/Rpl9/Rps24/LOC100362027/Rpl23/Rps12/Rpl26/Rpl10/Rpl4/Rps14/Rps7/-/Rps15a/Rpl35/Rps8/Rps28/Rpl34/Rpl19/Rps11/Mrpl14/Rpl3/Mrpl13/Rps23/Rps25/Rps3/Rpl11/Rpl22l1/Rps16/mrpl24/Rps5/Rpl32/Rplp1/Rps18/Mrpl20/Rpl22/Mrpl21/	rno:29257/rno:29288/rno:100362640/rno:100365810/rno:79449/rno:81763/rno:297755/rno:117053/rno:100360449/rno:81776/rno:64640/rno:29282/rno:65139/rno:287417/rno:81764/rno:64302/rno:100911847/rno:100362830/rno:83789/rno:117053/rno:296709/rno:65136/rno:691531/rno:362041/rno:81767/rno:81774/rno:301250/rno:300079/rno:299938/rno:124323/rno:122799/rno:140654/rno:362631/rno:361923/rno:140655/rno:295224/rn…	76
rno04512	ECM-receptor interaction	40/2007	71/6058	4.42637e-05	0.00447063	ENSRNOG00000011134/ENSRNOG00000011292/ENSRNOG00000003897/ENSRNOG00000023007/ENSRNOG00000006723/ENSRNOG00000059507/ENSRNOG00000002680/ENSRNOG00000053550/ENSRNOG00000011300/ENSRNOG00000058645/ENSRNOG00000018951/ENSRNOG00000022071/ENSRNOG00000016281/ENSRNOG00000023972/ENSRNOG00000019400/ENSRNOG00000000599/ENSRNOG00000010663/ENSRNOG00000004276/ENSRNOG00000053691/ENSRNOG00000001249/ENSRNOG00000057451/…	Lama2/NEWGENE_621351/Col1a1/Col6a6/Itga11/Lamc3/Lamc1/Itga1/Lama3/Tnc/Col4a5/Itga2b/Col4a1/Col4a2/Dag1/Lama4/Col6a5/Itga3/Lama5/Col6a1/Itga5/Col4a3/Vwf/Col4a6/Lamb3/Itgb1/Tnr/Vtn/Agrn/Itga7/Itga2/Reln/Col6a2/Lamb1/Col4a4/Itga8/Col6a4/Chad/Cd44/Cd36	rno:309368/rno:103689932/rno:29393/rno:315979/rno:315744/rno:311862/rno:117036/rno:25118/rno:307582/rno:116640/rno:363457/rno:685269/rno:290905/rno:306628/rno:114489/rno:309816/rno:501047/rno:360606/rno:140433/rno:294337/rno:315346/rno:363265/rno:116669/rno:363458/rno:305078/rno:24511/rno:25567/rno:29169/rno:25592/rno:81008/rno:170921/rno:24718/rno:361821/rno:298941/rno:102557498/rno:364786/rno:3…	40
rno03013	RNA transport	71/2007	146/6058	6.1851e-05	0.00468521	ENSRNOG00000060048/ENSRNOG00000001815/ENSRNOG00000017447/ENSRNOG00000021215/ENSRNOG00000009935/ENSRNOG00000051480/ENSRNOG00000010218/ENSRNOG00000004061/ENSRNOG00000018761/ENSRNOG00000012778/ENSRNOG00000007701/ENSRNOG00000020619/ENSRNOG00000016459/ENSRNOG00000007134/ENSRNOG00000010117/ENSRNOG00000018375/ENSRNOG00000023605/ENSRNOG00000009275/ENSRNOG00000009439/ENSRNOG00000009310/ENSRNOG00000027690/…	Eif2s3y/Eif4a2/Eif2s2/Rbm8a/Xpo1/Fxr1/NEWGENE_619861/Pnn/Eif3c/Magoh/Thoc7/Eif3g/Eif3j/Strap/Eif3a/Eif2b3/Ncbp1/Kpnb1/Eef1a1/Nmd3/Eif3el1/Eif4g2/Eif4e/Eif2s1/Sumo1/Eif3f/Thoc1/Nxt1/Eef1a2/Upf3a/Trnt1/Eif1ax/Clns1a/Eif1b/Nup35/Eif4b/Eif4a1/Tgs1/Fmr1/Nup210l/Nup98/Rpp14/Xpot/Eif4ebp3/Sumo2/Gemin5/Eif2s3/Rpp40/Nup210/Senp2/Gemin2/Pabpc1/Nup214/Nup54/Pop4/Nup37/Pop5/Upf3b/Sumo4/Eif2b4/Eif3h/Eif3d/Nup…	rno:100312984/rno:303831/rno:296302/rno:295284/rno:85252/rno:361927/rno:108348073/rno:368070/rno:293484/rno:298385/rno:305714/rno:298700/rno:691947/rno:297699/rno:292148/rno:171145/rno:298075/rno:24917/rno:171361/rno:310512/rno:299872/rno:361628/rno:117045/rno:54318/rno:301442/rno:293427/rno:291797/rno:296219/rno:24799/rno:361176/rno:312616/rno:302697/rno:65160/rno:301068/rno:295692/rno:300253/rn…	71
rno03050	Proteasome	27/2007	47/6058	0.000500763	0.0303462	ENSRNOG00000013493/ENSRNOG00000007203/ENSRNOG00000011745/ENSRNOG00000007851/ENSRNOG00000003951/ENSRNOG00000017730/ENSRNOG00000012026/ENSRNOG00000010038/ENSRNOG00000006751/ENSRNOG00000049920/ENSRNOG00000014097/ENSRNOG00000007114/ENSRNOG00000001719/ENSRNOG00000021042/ENSRNOG00000019868/ENSRNOG00000003117/ENSRNOG00000001488/ENSRNOG00000018994/ENSRNOG00000056853/ENSRNOG00000010420/ENSRNOG00000013386/…	Psma4/Psmc6/Psma1/Psma3/Psmc1/Psmd1/Psmc2/Psmc5/Psmd6/Psma2/Psmd7/Psma6/Psmd2/Psmd4/Psma5/Psmd12/Psmb1/Psmc4/Psma7/Sem1/Psmb5/Psmd13/LOC100360846/Psmb3/Psmd14/Ifng/Psme3	rno:29671/rno:289990/rno:29668/rno:29670/rno:117263/rno:83806/rno:25581/rno:81827/rno:289924/rno:29669/rno:307821/rno:29673/rno:287984/rno:83499/rno:29672/rno:287772/rno:94198/rno:117262/rno:29674/rno:680532/rno:29425/rno:365388/rno:100360846/rno:29676/rno:311078/rno:25712/rno:287716	27
rno03040	Spliceosome	59/2007	130/6058	0.00219859	0.111029	ENSRNOG00000060597/ENSRNOG00000021215/ENSRNOG00000030680/ENSRNOG00000027360/ENSRNOG00000020438/ENSRNOG00000052968/ENSRNOG00000037998/ENSRNOG00000013516/ENSRNOG00000012778/ENSRNOG00000003822/ENSRNOG00000008490/ENSRNOG00000018783/ENSRNOG00000050410/ENSRNOG00000001783/ENSRNOG00000003844/ENSRNOG00000000520/ENSRNOG00000009156/ENSRNOG00000007921/ENSRNOG00000007629/ENSRNOG00000060154/ENSRNOG00000018767/…	Syf2/Rbm8a/Ddx5/Srsf7/Prpf38b/Hnrnpa3/Snw1/Sf3b1/Magoh/Slu7/Cwc15/Bcas2/Snrpd3/Tra2b/Dhx15/Srsf3/Tra2a/Hnrnpm/Sf3a3/Ddx23/Rbm17/Ncbp1/Cdc5l/Prpf38a/Plrg1/U2af1/Thoc1/Prpf3/Zmat2/Bud31/Hspa1b/Lsm3/Prpf40a/Srsf10/Sart1/Lsm8/Gmcl1/Crnkl1/Snrpb2/Snrpa1/Ddx42/Srsf1/Rbmxl1/Snrpd1/U2af2/Hnrnpk/Rbm25l1/Cdc40/Lsm5/-/Ppil1/Srsf6/Eif4a3/Hnrnpu/Prpf4/Prpf31/Prpf6/Usp39/Snrnp200	rno:170933/rno:295284/rno:287765/rno:362687/rno:499691/rno:362152/rno:500695/rno:84486/rno:298385/rno:303057/rno:300361/rno:295334/rno:687711/rno:117259/rno:289693/rno:361814/rno:500116/rno:116655/rno:313583/rno:300208/rno:291295/rno:298075/rno:85434/rno:298374/rno:60376/rno:687575/rno:291797/rno:361995/rno:679898/rno:89819/rno:294254/rno:297455/rno:295607/rno:362630/rno:29678/rno:296913/rno:3623…	59
rno00100	Steroid biosynthesis	12/2007	18/6058	0.00365351	0.158145	ENSRNOG00000009550/ENSRNOG00000007234/ENSRNOG00000032297/ENSRNOG00000021314/ENSRNOG00000008305/ENSRNOG00000006787/ENSRNOG00000057814/ENSRNOG00000019077/ENSRNOG00000054549/ENSRNOG00000020989/ENSRNOG00000002826/ENSRNOG00000020776	Sqle/Cyp51/Msmo1/Fdft1/Sc5d/Dhcr24/Nsdhl/Lipa/Lss/Tm7sf2/Hsd17b7/Dhcr7	rno:29230/rno:25427/rno:140910/rno:29580/rno:114100/rno:298298/rno:309262/rno:25055/rno:81681/rno:293688/rno:29540/rno:64191	12
rno03060	Protein export	13/2007	21/6058	0.0063398	0.227833	ENSRNOG00000018294/ENSRNOG00000009057/ENSRNOG00000000314/ENSRNOG00000038933/ENSRNOG00000018164/ENSRNOG00000032776/ENSRNOG00000017036/ENSRNOG00000011029/ENSRNOG00000020204/ENSRNOG00000010543/ENSRNOG00000009713/ENSRNOG00000003211/ENSRNOG00000023278	Hspa5/Sec62/Sec63/Spcs3/Spcs2/Srp54a/Sec11c/Sec11a/Srp19/Srpra/Oxa1l/Srp9/Sec61a2	rno:25617/rno:294912/rno:309858/rno:680782/rno:293142/rno:116650/rno:266758/rno:65166/rno:291685/rno:315548/rno:691393/rno:690345/rno:361273	13
rno05410	Hypertrophic cardiomyopathy (HCM)	35/2007	74/6058	0.00758189	0.227833	ENSRNOG00000011134/ENSRNOG00000006723/ENSRNOG00000013147/ENSRNOG00000061499/ENSRNOG00000053550/ENSRNOG00000007090/ENSRNOG00000022071/ENSRNOG00000017060/ENSRNOG00000019400/ENSRNOG00000004276/ENSRNOG00000057451/ENSRNOG00000010966/ENSRNOG00000007666/ENSRNOG00000003998/ENSRNOG00000012307/ENSRNOG00000008031/ENSRNOG00000007905/ENSRNOG00000031287/ENSRNOG00000058111/ENSRNOG00000018943/ENSRNOG00000057852/…	Lama2/Itga11/Cacna1d/Kmt2d/Itga1/Cacna1c/Itga2b/Ryr2/Dag1/Itga3/Itga5/Itgb1/Cacnb4/Sgca/Mybpc3/Cacna2d4/Itga7/Cacna2d3/Itga2/Tnnc1/Cacng6/Prkaa1/Tpm4/Tnnt2/Myh6/Prkab2/Cacng4/Emd/Myh7/Actc1/Cacna2d1/Tnni3/Itga8/Tpm2/Slc8a1	rno:309368/rno:315744/rno:29716/rno:100362634/rno:25118/rno:24239/rno:685269/rno:689560/rno:114489/rno:360606/rno:315346/rno:24511/rno:58942/rno:303468/rno:295929/rno:312668/rno:81008/rno:306243/rno:170921/rno:290561/rno:140727/rno:65248/rno:24852/rno:24837/rno:29556/rno:64562/rno:140725/rno:25437/rno:29557/rno:29275/rno:25399/rno:29248/rno:364786/rno:500450/rno:29715	35
rno05414	Dilated cardiomyopathy (DCM)	38/2007	82/6058	0.00837381	0.227833	novel.1574/ENSRNOG00000011134/ENSRNOG00000006723/ENSRNOG00000013147/ENSRNOG00000053550/ENSRNOG00000007090/ENSRNOG00000022071/novel.1407/ENSRNOG00000017060/ENSRNOG00000019400/ENSRNOG00000000413/ENSRNOG00000004276/ENSRNOG00000057451/novel.154/ENSRNOG00000049768/ENSRNOG00000010966/ENSRNOG00000007666/ENSRNOG00000003998/ENSRNOG00000012307/ENSRNOG00000008031/ENSRNOG00000007905/ENSRNOG00000031287/ENSRNO…	-/Lama2/Itga11/Cacna1d/Itga1/Cacna1c/Itga2b/-/Ryr2/Dag1/Pln/Itga3/Itga5/-/Adcy9/Itgb1/Cacnb4/Sgca/Mybpc3/Cacna2d4/Itga7/Cacna2d3/Itga2/Tnnc1/Cacng6/Tpm4/Tnnt2/Myh6/Cacng4/Emd/Myh7/Actc1/Cacna2d1/Tnni3/Itga8/Tpm2/Slc8a1/Prkacb	rno:24239/rno:309368/rno:315744/rno:29716/rno:25118/rno:24239/rno:685269/rno:84015/rno:689560/rno:114489/rno:64672/rno:360606/rno:315346/rno:81636/rno:302950/rno:24511/rno:58942/rno:303468/rno:295929/rno:312668/rno:81008/rno:306243/rno:170921/rno:290561/rno:140727/rno:24852/rno:24837/rno:29556/rno:140725/rno:25437/rno:29557/rno:29275/rno:25399/rno:29248/rno:364786/rno:500450/rno:29715/rno:293508	38
rno05412	Arrhythmogenic right ventricular cardiomyopathy (ARVC)	30/2007	62/6058	0.00874388	0.227833	novel.243/ENSRNOG00000011134/ENSRNOG00000006723/ENSRNOG00000013147/ENSRNOG00000053550/ENSRNOG00000007090/ENSRNOG00000022071/ENSRNOG00000017060/ENSRNOG00000019400/ENSRNOG00000015380/ENSRNOG00000004276/ENSRNOG00000057451/ENSRNOG00000039969/ENSRNOG00000010966/ENSRNOG00000017833/ENSRNOG00000007666/ENSRNOG00000003998/ENSRNOG00000008031/ENSRNOG00000007905/ENSRNOG00000031287/ENSRNOG00000058111/ENSRNOG00…	-/Lama2/Itga11/Cacna1d/Itga1/Cacna1c/Itga2b/Ryr2/Dag1/Jup/Itga3/Itga5/Dsc2/Itgb1/Actn2/Cacnb4/Sgca/Cacna2d4/Itga7/Cacna2d3/Itga2/Cacng6/Ctnnb1/Dsp/Cacng4/Emd/Cacna2d1/Lef1/Itga8/Slc8a1	rno:679869/rno:309368/rno:315744/rno:29716/rno:25118/rno:24239/rno:685269/rno:689560/rno:114489/rno:81679/rno:360606/rno:315346/rno:291760/rno:24511/rno:291245/rno:58942/rno:303468/rno:312668/rno:81008/rno:306243/rno:170921/rno:140727/rno:84353/rno:306871/rno:140725/rno:25437/rno:25399/rno:161452/rno:364786/rno:29715	30
rno05222	Small cell lung cancer	41/2007	90/6058	0.00902383	0.227833	ENSRNOG00000011134/ENSRNOG00000059507/ENSRNOG00000009258/ENSRNOG00000002680/ENSRNOG00000011300/ENSRNOG00000018951/ENSRNOG00000022071/ENSRNOG00000006735/ENSRNOG00000016281/ENSRNOG00000023972/ENSRNOG00000000599/ENSRNOG00000016708/ENSRNOG00000018903/ENSRNOG00000004276/ENSRNOG00000013090/ENSRNOG00000053691/ENSRNOG00000019073/ENSRNOG00000022485/ENSRNOG00000015365/ENSRNOG00000056772/ENSRNOG00000006025/…	Lama2/Lamc3/Cdk6/Lamc1/Lama3/Col4a5/Itga2b/Cdkn2b/Col4a1/Col4a2/Lama4/E2f1/Pik3r1/Itga3/Gadd45g/Lama5/Ikbkb/Chuk/Col4a3/Col4a6/Lamb3/Itgb1/Gadd45a/Birc3/Rarb/Ccnd1/Birc2/Itga2/Apaf1/Birc7/Cdkn1b/Casp3/Bcl2/Lamb1/Traf6/LOC100363502/Col4a4/Myc/Bcl2l1/Nfkbia/Rxrg	rno:309368/rno:311862/rno:114483/rno:117036/rno:307582/rno:363457/rno:685269/rno:25164/rno:290905/rno:306628/rno:309816/rno:399489/rno:25513/rno:360606/rno:291005/rno:140433/rno:84351/rno:309361/rno:363265/rno:363458/rno:305078/rno:24511/rno:25112/rno:78971/rno:24706/rno:58919/rno:60371/rno:170921/rno:78963/rno:296468/rno:83571/rno:25402/rno:24224/rno:298941/rno:311245/rno:25309/rno:102557498/rno…	41
rno03008	Ribosome biogenesis in eukaryotes	35/2007	75/6058	0.00977501	0.227833	ENSRNOG00000000888/ENSRNOG00000009935/ENSRNOG00000016266/ENSRNOG00000016217/ENSRNOG00000016486/ENSRNOG00000028461/ENSRNOG00000009310/ENSRNOG00000019229/ENSRNOG00000009430/ENSRNOG00000007128/ENSRNOG00000003825/ENSRNOG00000004723/ENSRNOG00000018939/ENSRNOG00000039848/ENSRNOG00000005012/ENSRNOG00000004700/ENSRNOG00000002509/ENSRNOG00000026316/ENSRNOG00000019670/ENSRNOG00000014049/ENSRNOG00000014209/…	Sbds/Xpo1/Mphosph10/Gtpbp4/Nop58/Gnl3/Nmd3/Fbl/Gnl2/Nop56/Wdr75/Fcf1/Rexo2/Ak6/Utp14a/Nxt1/Gnl3l/Wdr43/Wdr3/Riok1/Utp6/Exnef/Riok2/Rpp40/Xrn1/Wdr36/Rbm28/Pop4/Pop5/Utp18/Dkc1/Nxf1/Xrn2/Nob1/Utp4	rno:288615/rno:85252/rno:293828/rno:114300/rno:60373/rno:290556/rno:310512/rno:292747/rno:362593/rno:362214/rno:314545/rno:299198/rno:300689/rno:102238592/rno:317579/rno:296219/rno:100034253/rno:362703/rno:310720/rno:291061/rno:360574/rno:309036/rno:308201/rno:291071/rno:300944/rno:688637/rno:312182/rno:292831/rno:117241/rno:303456/rno:170944/rno:59087/rno:362229/rno:291996/rno:291987	35
rno04260	Cardiac muscle contraction	34/2007	73/6058	0.0111774	0.24191	ENSRNOG00000013147/ENSRNOG00000014656/ENSRNOG00000007090/ENSRNOG00000017060/ENSRNOG00000034234/ENSRNOG00000030700/ENSRNOG00000012550/ENSRNOG00000030237/ENSRNOG00000019851/ENSRNOG00000007827/ENSRNOG00000007666/ENSRNOG00000036742/ENSRNOG00000032378/ENSRNOG00000008031/ENSRNOG00000031287/ENSRNOG00000018943/ENSRNOG00000057852/ENSRNOG00000031766/ENSRNOG00000050675/ENSRNOG00000015496/ENSRNOG00000033734/…	Cacna1d/Cox8b/Cacna1c/Ryr2/Mt-co1/Mt-cox3/Uqcrh/Cox7c/Cox6a2/Cox4i2/Cacnb4/Uqcrc2/Atp1a4/Cacna2d4/Cacna2d3/Tnnc1/Cacng6/Mt-cyb/Myl4/Tpm4/Tnnt2/Myh6/Cacng4/Cox5a/Myh7/Actc1/Cacna2d1/Tnni3/Tpm2/Slc8a1/Atp1b4/Slc9a6/Cox8a/Uqcrb	rno:29716/rno:25250/rno:24239/rno:689560/rno:26195/rno:26204/rno:366448/rno:100188937/rno:25278/rno:84683/rno:58942/rno:293448/rno:29132/rno:312668/rno:306243/rno:290561/rno:140727/rno:26192/rno:688228/rno:24852/rno:24837/rno:29556/rno:140725/rno:252934/rno:29557/rno:29275/rno:25399/rno:29248/rno:500450/rno:29715/rno:84396/rno:302863/rno:171335/rno:362897	34
rno03018	RNA degradation	35/2007	79/6058	0.0242952	0.476637	ENSRNOG00000014525/ENSRNOG00000019525/ENSRNOG00000004284/ENSRNOG00000050087/ENSRNOG00000010795/ENSRNOG00000060337/ENSRNOG00000014674/ENSRNOG00000002075/ENSRNOG00000008733/ENSRNOG00000002630/ENSRNOG00000053932/ENSRNOG00000058677/ENSRNOG00000001214/ENSRNOG00000057988/ENSRNOG00000010125/ENSRNOG00000004909/ENSRNOG00000024212/ENSRNOG00000012803/ENSRNOG00000042951/ENSRNOG00000023140/ENSRNOG00000042126/…	Hspd1/Hspa9/Btg1/Mphosph6/Cnot4/Exosc7/Exosc9/Cnot6l/Lsm3/Cnot8/Ddx6/Lsm8/Pfkl/Pfkm/Skiv2l2/Cnot2/Papd5/Wdr61/Xrn1/Pnldc1/Lsm5/Pabpc1/-/Ttc37/Exosc10/Exosc8/Cnot6/Xrn2/-/Btg3/Pan2/Cnot7/C1d/Dis3l/Pabpc4l	rno:63868/rno:291671/rno:29618/rno:686999/rno:312227/rno:316098/rno:294975/rno:360917/rno:297455/rno:363603/rno:500988/rno:296913/rno:25741/rno:65152/rno:365668/rno:299805/rno:307745/rno:363064/rno:300944/rno:361478/rno:306222/rno:171350/rno:500988/rno:294595/rno:313707/rno:295050/rno:287249/rno:362229/rno:316034/rno:54230/rno:408200/rno:306492/rno:289810/rno:363077/rno:295010	35
rno05134	Legionellosis	26/2007	56/6058	0.0257951	0.476637	novel.2232/ENSRNOG00000014525/ENSRNOG00000007372/ENSRNOG00000009848/ENSRNOG00000025768/ENSRNOG00000017243/ENSRNOG00000017819/ENSRNOG00000034242/ENSRNOG00000009439/ENSRNOG00000000557/ENSRNOG00000004649/ENSRNOG00000050647/ENSRNOG00000012477/ENSRNOG00000008022/ENSRNOG00000002802/ENSRNOG00000004992/ENSRNOG00000010475/ENSRNOG00000014531/ENSRNOG00000033693/ENSRNOG00000012331/ENSRNOG00000013634/ENSRNOG0…	-/Hspd1/Casp1/Il18/Clk1/Bnip3/Cd14/Vcp/Eef1a1/Ppa1/Il1b/Hspa1b/Eef1a2/Apaf1/Cxcl1/Rab1a/Casp3/Hbs1l/Naip6/Casp8/Myd88/Tlr5/LOC100363502/Hsf1/Sar1b/Nfkbia	rno:293725/rno:63868/rno:25166/rno:29197/rno:301434/rno:84480/rno:60350/rno:116643/rno:171361/rno:294504/rno:24494/rno:294254/rno:24799/rno:78963/rno:81503/rno:81754/rno:25402/rno:293408/rno:191568/rno:64044/rno:301059/rno:289337/rno:25309/rno:79245/rno:287276/rno:25493	26
rno05146	Amoebiasis	39/2007	90/6058	0.026742	0.476637	ENSRNOG00000011134/ENSRNOG00000011292/ENSRNOG00000003357/ENSRNOG00000003897/ENSRNOG00000010765/ENSRNOG00000004810/ENSRNOG00000059507/ENSRNOG00000002680/ENSRNOG00000005378/ENSRNOG00000011300/ENSRNOG00000018951/ENSRNOG00000017819/ENSRNOG00000016281/ENSRNOG00000013304/ENSRNOG00000023972/ENSRNOG00000016581/ENSRNOG00000000599/ENSRNOG00000018903/ENSRNOG00000004649/ENSRNOG00000023546/ENSRNOG00000053691/…	Lama2/NEWGENE_621351/Col3a1/Col1a1/Vcl/Plcb1/Lamc3/Lamc1/Gna15/Lama3/Col4a5/Cd14/Col4a1/Arg1/Col4a2/Serpinb1a/Lama4/Pik3r1/Il1b/Hspb1/Lama5/Col4a3/Col4a6/Lamb3/Serpinb10/Serpinb6/Rab7b/Il1r2/Casp3/Lamb1/Col4a4/Il1r1/Gna14/Mcpt8/Plcb2/Ifng/Prkca/Serpinb6b/Prkacb	rno:309368/rno:103689932/rno:84032/rno:29393/rno:305679/rno:24654/rno:311862/rno:117036/rno:89788/rno:307582/rno:363457/rno:60350/rno:290905/rno:29221/rno:306628/rno:291091/rno:309816/rno:25513/rno:24494/rno:24471/rno:140433/rno:363265/rno:363458/rno:305078/rno:266775/rno:291085/rno:501854/rno:117022/rno:25402/rno:298941/rno:102557498/rno:25663/rno:309242/rno:408207/rno:85240/rno:25712/rno:24680/…	39
rno04510	Focal adhesion	74/2007	186/6058	0.0313558	0.527823	ENSRNOG00000011134/ENSRNOG00000011292/ENSRNOG00000003897/ENSRNOG00000007048/ENSRNOG00000023007/ENSRNOG00000006723/ENSRNOG00000010765/ENSRNOG00000059507/ENSRNOG00000002680/ENSRNOG00000053550/ENSRNOG00000011300/ENSRNOG00000058645/ENSRNOG00000018951/ENSRNOG00000002215/ENSRNOG00000032463/ENSRNOG00000022071/ENSRNOG00000016281/ENSRNOG00000023972/ENSRNOG00000002833/ENSRNOG00000019253/ENSRNOG00000000599/…	Lama2/NEWGENE_621351/Col1a1/Rap1b/Col6a6/Itga11/Vcl/Lamc3/Lamc1/Itga1/Lama3/Tnc/Col4a5/Mylk/Rap1a/Itga2b/Col4a1/Col4a2/Gsk3b/Bcar1/Lama4/Vav3/Egfr/Igf1r/Pik3r1/Col6a5/Myl7/Tln1/Pdgfb/Itga3/Lama5/Dock1/Col6a1/Itga5/Col4a3/Vwf/Col4a6/Lamb3/Itgb1/Ccnd3/Vegfd/Kdr/Birc3/Tnr/Vtn/Ccnd1/Vegfa/Birc2/Itga7/Itga2/Mapk1/Reln/Bcl2/Col6a2/Mylk2/Lamb1/Src/Arhgap35/Flt4/Ctnnb1/Col4a4/Pdgfc/Itga8/Parvg/Col6a4/Cha…	rno:309368/rno:103689932/rno:29393/rno:171337/rno:315979/rno:315744/rno:305679/rno:311862/rno:117036/rno:25118/rno:307582/rno:116640/rno:363457/rno:288057/rno:295347/rno:685269/rno:290905/rno:306628/rno:84027/rno:25414/rno:309816/rno:295378/rno:24329/rno:25718/rno:25513/rno:501047/rno:289759/rno:313494/rno:24628/rno:360606/rno:140433/rno:309081/rno:294337/rno:315346/rno:363265/rno:116669/rno:3634…	74
rno04621	NOD-like receptor signaling pathway	58/2007	144/6058	0.0411277	0.596708	ENSRNOG00000019834/ENSRNOG00000007372/ENSRNOG00000009848/novel.1172/ENSRNOG00000004810/ENSRNOG00000017414/ENSRNOG00000019277/ENSRNOG00000003622/ENSRNOG00000000157/ENSRNOG00000004649/ENSRNOG00000009754/ENSRNOG00000049282/ENSRNOG00000008678/ENSRNOG00000007219/ENSRNOG00000048061/ENSRNOG00000060745/ENSRNOG00000049517/ENSRNOG00000012594/ENSRNOG00000005965/ENSRNOG00000005528/ENSRNOG00000011057/ENSRNOG0…	Hsp90ab1/Casp1/Il18/-/Plcb1/Irf7/Vdac3/Cybb/Atg12/Il1b/Nampt/Oas2/Antxr1/Hsp90aa1/Brcc3/Nlrp12/Tnfaip3/Sugt1/Irak4/Tbk1/Mfn1/Ikbkb/Chuk/Trip6/Aim2/Birc3/Rnasel/Birc2/Casp4/Ripk2/Cxcl1/Txnip/Mapk1/Nek7/Ccl5/Irf9/Bcl2/Jak1/Ccl2/LOC100910771/Naip6/Oas1a/Tank/Casp8/Traf6/Myd88/Pstpip1/AABR07021804.1/Gabarapl1/Atg16l1/Nlrp3/Tmem173/Camp/Plcb2/Bcl2l1/Trpv2/Tab2/Nfkbia	rno:301252/rno:25166/rno:29197/rno:365661/rno:24654/rno:293624/rno:83532/rno:66021/rno:361321/rno:24494/rno:297508/rno:363938/rno:362393/rno:103692716/rno:316794/rno:292541/rno:683206/rno:290408/rno:300177/rno:299827/rno:192647/rno:84351/rno:309361/rno:686323/rno:304987/rno:78971/rno:359726/rno:60371/rno:114555/rno:362491/rno:81503/rno:117514/rno:116590/rno:360850/rno:81780/rno:305896/rno:24224/r…	58
rno05143	African trypanosomiasis	17/2007	35/6058	0.0413289	0.596708	ENSRNOG00000047321/ENSRNOG00000029886/ENSRNOG00000009848/ENSRNOG00000004810/ENSRNOG00000061299/ENSRNOG00000047098/ENSRNOG00000000599/ENSRNOG00000058105/ENSRNOG00000004649/ENSRNOG00000019142/ENSRNOG00000014333/ENSRNOG00000013634/ENSRNOG00000002723/ENSRNOG00000031189/ENSRNOG00000058337/ENSRNOG00000007468/ENSRNOG00000003491	Hba-a2/Hba-a2/Il18/Plcb1/LOC103694857/LOC103694855/Lama4/Hbb/Il1b/Fas/Vcam1/Myd88/Sele/Ido1/Plcb2/Ifng/Prkca	rno:360504/rno:25632/rno:29197/rno:24654/rno:100134871/rno:103694857/rno:309816/rno:24440/rno:24494/rno:246097/rno:25361/rno:301059/rno:25544/rno:66029/rno:85240/rno:25712/rno:24680	17
rno05162	Measles	47/2007	114/6058	0.041356	0.596708	ENSRNOG00000004249/ENSRNOG00000017414/ENSRNOG00000009258/ENSRNOG00000001963/ENSRNOG00000059968/ENSRNOG00000002833/ENSRNOG00000060869/ENSRNOG00000006384/ENSRNOG00000018903/ENSRNOG00000004649/ENSRNOG00000049282/ENSRNOG00000009432/ENSRNOG00000049517/ENSRNOG00000005965/ENSRNOG00000005528/ENSRNOG00000050647/ENSRNOG00000001982/ENSRNOG00000046452/ENSRNOG00000022485/ENSRNOG00000019142/ENSRNOG00000002546/…	Tlr7/Irf7/Cdk6/Mx2/Jak2/Gsk3b/Irak1/Ddx58/Pik3r1/Il1b/Oas2/Eif2s1/Tnfaip3/Irak4/Tbk1/Hspa1b/Cblb/Fcgr2b/Chuk/Fas/Rchy1/Ccnd3/Cd3g/Stat3/Eif2ak3/Ccnd1/Cd28/Cdkn1b/Il2ra/Irf9/Jak1/LOC100910771/Oas1a/Cd3e/Traf6/Myd88/Rack1/Slamf1/Eif3h/Adar/Eif2ak4/Cd209e/Ifng/Tab2/Nfkbia/Ifih1/Stat5a	rno:317468/rno:293624/rno:114483/rno:286918/rno:24514/rno:84027/rno:363520/rno:297989/rno:25513/rno:24494/rno:363938/rno:54318/rno:683206/rno:300177/rno:299827/rno:294254/rno:171136/rno:289211/rno:309361/rno:246097/rno:289508/rno:25193/rno:300678/rno:25125/rno:29702/rno:58919/rno:25660/rno:83571/rno:25704/rno:305896/rno:84598/rno:313121/rno:192281/rno:315609/rno:311245/rno:301059/rno:83427/rno:49…	47
rno00020	Citrate cycle (TCA cycle)	14/2007	28/6058	0.0474912	0.654083	ENSRNOG00000006364/ENSRNOG00000007316/ENSRNOG00000008103/ENSRNOG00000003653/ENSRNOG00000015020/ENSRNOG00000005686/ENSRNOG00000017481/ENSRNOG00000013331/ENSRNOG00000028616/ENSRNOG00000016924/ENSRNOG00000025383/ENSRNOG00000024128/ENSRNOG00000007967/ENSRNOG00000007895	Dld/Idh3B/Mdh1/Fh/Idh1/Suclg2/Sucla2/Sdha/Pck1/Acly/Pdha1/Aco2/Sdhb/Pdhb	rno:298942/rno:94173/rno:24551/rno:24368/rno:24479/rno:362404/rno:361071/rno:157074/rno:362282/rno:24159/rno:29554/rno:79250/rno:298596/rno:289950	14
rno05202	Transcriptional misregulation in cancer	61/2007	154/6058	0.0515077	0.678557	ENSRNOG00000052721/ENSRNOG00000030680/ENSRNOG00000006789/ENSRNOG00000017819/ENSRNOG00000017893/ENSRNOG00000047606/ENSRNOG00000006532/ENSRNOG00000015133/ENSRNOG00000014187/ENSRNOG00000016585/ENSRNOG00000015380/ENSRNOG00000016800/ENSRNOG00000013090/ENSRNOG00000002232/ENSRNOG00000001843/ENSRNOG00000009568/ENSRNOG00000058393/ENSRNOG00000038835/ENSRNOG00000019018/ENSRNOG00000003220/ENSRNOG00000008400/…	Kdm6a/Ddx5/Ddit3/Cd14/Baiap3/Bcl2a1/H3f3b/Kmt2a/Igf1r/Bmi1/Jup/Ss18/Gadd45g/Aff1/Bcl6/Hdac1/Taf15/Cd86/Plat/H3f3a/Pml/Pparg/Gadd45a/Prcc/Foxo1/Birc3/LOC103694865/Dot1l/Jmjd1c/Il1r2/Nfkbiz/Ncor1/Cdkn1b/Etv6/Cebpb/Per2/Arnt2/Nr4a3/Elane/Mitf/Mmp9/Fut8/Cebpe/Maf/Ldb1/Fcgr1a/Cdk9/Ntrk1/Elk4/Flt3/Ccnt1/Mycn/Met/Myc/Spint1/Hist2h3c2/Bcl2l1/Cdkn2c/Rxrg/Igfbp3/Zbtb16	rno:103689969/rno:287765/rno:29467/rno:60350/rno:106146145/rno:170929/rno:117056/rno:315606/rno:25718/rno:307151/rno:81679/rno:361295/rno:291005/rno:305152/rno:303836/rno:297893/rno:287571/rno:56822/rno:25692/rno:100361558/rno:315713/rno:25664/rno:25112/rno:310687/rno:84482/rno:78971/rno:103694865/rno:362831/rno:171120/rno:117022/rno:304005/rno:54299/rno:83571/rno:312777/rno:24253/rno:63840/rno:2…	61
rno04151	PI3K-Akt signaling pathway	113/2007	301/6058	0.0552145	0.697083	ENSRNOG00000019834/ENSRNOG00000011134/ENSRNOG00000011292/ENSRNOG00000003897/ENSRNOG00000023007/ENSRNOG00000006723/ENSRNOG00000059507/ENSRNOG00000009258/ENSRNOG00000026963/ENSRNOG00000002680/ENSRNOG00000053550/ENSRNOG00000011300/ENSRNOG00000059968/ENSRNOG00000058645/ENSRNOG00000018951/ENSRNOG00000022071/ENSRNOG00000016281/ENSRNOG00000023972/ENSRNOG00000002833/ENSRNOG00000014597/ENSRNOG00000000599/…	Hsp90ab1/Lama2/NEWGENE_621351/Col1a1/Col6a6/Itga11/Lamc3/Cdk6/Hsp90b1/Lamc1/Itga1/Lama3/Jak2/Tnc/Col4a5/Itga2b/Col4a1/Col4a2/Gsk3b/Irs1/Lama4/Csf3r/Set/Egfr/Igf1r/Pik3r1/Atf4/Col6a5/Ddit4/Hsp90aa1/Pdgfb/Itga3/Ywhah/Eif4e/Lama5/Col6a1/Atf6b/Itga5/Rptor/Ikbkb/Chuk/Col4a3/Vwf/Col4a6/Lamb3/Itgb1/Fgf1/Ccnd3/Gnb3/Ppp2r3c/Vegfd/Kdr/Creb3l2/Fgfr1/Tek/Eif4b/Tnr/Vtn/Ccnd1/Vegfa/Ppp2r3a/Itga7/Mtor/Itga2/Pck…	rno:301252/rno:309368/rno:103689932/rno:29393/rno:315979/rno:315744/rno:311862/rno:114483/rno:362862/rno:117036/rno:25118/rno:307582/rno:24514/rno:116640/rno:363457/rno:685269/rno:290905/rno:306628/rno:84027/rno:25467/rno:309816/rno:298518/rno:296619/rno:24329/rno:25718/rno:25513/rno:79255/rno:501047/rno:140942/rno:103692716/rno:24628/rno:360606/rno:25576/rno:117045/rno:140433/rno:294337/rno:4061…	113
rno04640	Hematopoietic cell lineage	33/2007	79/6058	0.0657649	0.797071	ENSRNOG00000000451/ENSRNOG00000003927/ENSRNOG00000053550/ENSRNOG00000042821/ENSRNOG00000017819/ENSRNOG00000045558/ENSRNOG00000022071/ENSRNOG00000001766/ENSRNOG00000008759/ENSRNOG00000016294/ENSRNOG00000004649/ENSRNOG00000004276/ENSRNOG00000015821/ENSRNOG00000057451/ENSRNOG00000032708/ENSRNOG00000019556/ENSRNOG00000015945/ENSRNOG00000032844/ENSRNOG00000014378/ENSRNOG00000058111/ENSRNOG00000047647/…	RT1-Ba/Cd55/Itga1/Cd59/Cd14/Cd34/Itga2b/Tfrc/Csf3r/Cd4/Il1b/Itga3/Cd2/Itga5/RT1-Bb/Cd9/Cd3g/RT1-Da/Il1r2/Itga2/Il2ra/Cd3e/Anpep/Cd33/Fcgr1a/Il1r1/Il7/Epo/Flt3/Cd44/Mme/Cd19/Cd36	rno:309621/rno:64036/rno:25118/rno:25407/rno:60350/rno:305081/rno:685269/rno:64678/rno:298518/rno:24932/rno:24494/rno:360606/rno:497761/rno:315346/rno:309622/rno:24936/rno:300678/rno:294269/rno:117022/rno:170921/rno:25704/rno:315609/rno:81641/rno:690492/rno:295279/rno:25663/rno:25647/rno:24335/rno:140635/rno:25406/rno:24590/rno:365367/rno:29184	33
rno04216	Ferroptosis	17/2007	37/6058	0.0710099	0.804613	ENSRNOG00000012508/ENSRNOG00000019277/ENSRNOG00000016265/ENSRNOG00000003622/ENSRNOG00000006302/ENSRNOG00000019183/ENSRNOG00000001766/ENSRNOG00000021259/ENSRNOG00000014718/ENSRNOG00000017905/ENSRNOG00000011913/ENSRNOG00000025443/ENSRNOG00000003872/ENSRNOG00000019768/ENSRNOG00000003809/ENSRNOG00000019550/ENSRNOG00000020843	Slc39a8/Vdac3/Acsl5/Cybb/Gclc/Alox15/Tfrc/Prnp/Acsl3/Map1lc3b/Cp/Map1lc3a/Slc40a1/Ncoa4/Sat1/Slc11a2/LOC100360087	rno:295455/rno:83532/rno:94340/rno:66021/rno:25283/rno:81639/rno:64678/rno:24686/rno:114024/rno:64862/rno:24268/rno:362245/rno:108348131/rno:619385/rno:302642/rno:25715/rno:29292	17
rno04120	Ubiquitin mediated proteolysis	51/2007	129/6058	0.0724712	0.804613	ENSRNOG00000015734/ENSRNOG00000034016/novel.1597/ENSRNOG00000058053/ENSRNOG00000016963/ENSRNOG00000051671/ENSRNOG00000021113/ENSRNOG00000005828/ENSRNOG00000001982/ENSRNOG00000052326/ENSRNOG00000002585/ENSRNOG00000002546/ENSRNOG00000008400/ENSRNOG00000006221/ENSRNOG00000001126/ENSRNOG00000019649/ENSRNOG00000005731/ENSRNOG00000020950/ENSRNOG00000018953/ENSRNOG00000029195/ENSRNOG00000010602/ENSRNOG0…	Ube3a/Ube2d4/-/Ube2n/Trip12/Herc1/Uba2/Skp1/Cblb/Uba1y/Cul4b/Rchy1/Pml/Uba3/Fbxw8/Cul4a/Birc3/Syvn1/Cblc/Uba7/Birc2/Cbl/Cul1/Birc7/Ube2d3/Anapc4/Herc3/Cul2/Cdc26/Ube4b/Cdc23/Socs3/Traf6/Ube2q2/LOC108348250/Fzr1/Cdc27/Anapc10/Ube2q2l/Eloc/Rfwd2/Ube4a/Herc2/Ube2r2/Ube2j2/Cul3/Ube2l6/Cdc20/Ercc8/Anapc1/Stub1	rno:361585/rno:79435/rno:103694506/rno:116725/rno:316575/rno:315771/rno:308508/rno:287280/rno:171136/rno:103694556/rno:302502/rno:289508/rno:315713/rno:117553/rno:304522/rno:361181/rno:78971/rno:361712/rno:292699/rno:301000/rno:60371/rno:500985/rno:362356/rno:296468/rno:81920/rno:305420/rno:362377/rno:361258/rno:366381/rno:298652/rno:291689/rno:89829/rno:311245/rno:363065/rno:108348250/rno:314642…	51
rno05150	Staphylococcus aureus infection	20/2007	45/6058	0.0743537	0.804613	ENSRNOG00000000451/ENSRNOG00000011971/ENSRNOG00000027855/ENSRNOG00000012804/ENSRNOG00000046452/ENSRNOG00000025074/ENSRNOG00000033564/ENSRNOG00000012749/ENSRNOG00000032708/ENSRNOG00000053400/ENSRNOG00000032844/ENSRNOG00000030715/ENSRNOG00000047800/ENSRNOG00000046663/ENSRNOG00000013231/ENSRNOG00000012807/ENSRNOG00000047657/ENSRNOG00000021199/ENSRNOG00000011706/ENSRNOG00000000699	RT1-Ba/C1s/Fcar/C1qc/Fcgr2b/Fgg/Cfd/C1qb/RT1-Bb/Cfi/RT1-Da/Cfh/C5ar1/LOC100911825/Ptafr/C1qa/C4a/Fcgr1a/Mbl1/Selplg	rno:309621/rno:192262/rno:365183/rno:362634/rno:289211/rno:24367/rno:54249/rno:29687/rno:309622/rno:79126/rno:294269/rno:155012/rno:113959/rno:100911825/rno:58949/rno:298566/rno:24233/rno:295279/rno:24548/rno:363930	20
rno04710	Circadian rhythm	14/2007	30/6058	0.0853445	0.891703	ENSRNOG00000027145/ENSRNOG00000009329/ENSRNOG00000061499/ENSRNOG00000048961/ENSRNOG00000006622/ENSRNOG00000013408/ENSRNOG00000005828/ENSRNOG00000007152/ENSRNOG00000005310/ENSRNOG00000020254/ENSRNOG00000013413/ENSRNOG00000012799/ENSRNOG00000018166/ENSRNOG00000059334	Rora/Nr1d1/Kmt2d/Bhlhe41/Cry1/Npas2/Skp1/Bhlhe40/Cul1/Per2/Rorb/Prkaa1/Prkab2/Fbxl3	rno:300807/rno:252917/rno:100362634/rno:117095/rno:299691/rno:316351/rno:287280/rno:79431/rno:362356/rno:63840/rno:309288/rno:65248/rno:64562/rno:306129	14
rno04145	Phagosome	55/2007	142/6058	0.0903956	0.898863	ENSRNOG00000003343/ENSRNOG00000054251/ENSRNOG00000059373/ENSRNOG00000018251/ENSRNOG00000000451/ENSRNOG00000006548/ENSRNOG00000009080/ENSRNOG00000003622/ENSRNOG00000017819/ENSRNOG00000009781/ENSRNOG00000027855/ENSRNOG00000001766/ENSRNOG00000018566/ENSRNOG00000004846/ENSRNOG00000000164/ENSRNOG00000008163/ENSRNOG00000011905/ENSRNOG00000060728/ENSRNOG00000006178/ENSRNOG00000057451/ENSRNOG00000050210/…	Canx/Clec7a/M6pr/Mrc1/RT1-Ba/Mrc2/Atp6v1d/Cybb/Cd14/Dync1i2/Fcar/Tfrc/Ctsl/Atp6v1c1/Lamp2/Atp6v1g1/Atp6v1e1/Tuba1a/Dync1h1/Itga5/RT1-CE10/Stx7/Fcgr2b/Tap1/RT1-Bb/Dync1li2/Tubb4a/Itgb1/Ncf4/Olr1/RT1-Da/Sftpa1/Atp6v1b2/Tubb5/Rab7b/Vamp3/Itga2/Msr1/Calr/-/Tubb2a/Stx12/RT1-M3-1/LOC100911825/Tuba1b/RT1-CE7/Fcgr1a/Stx18/Atp6v1a/Tubb6/Mbl1/Cd209e/Sec61a2/Eea1/Cd36	rno:29144/rno:502902/rno:312689/rno:291327/rno:309621/rno:498011/rno:299159/rno:66021/rno:60350/rno:116659/rno:365183/rno:64678/rno:25697/rno:299971/rno:24944/rno:298103/rno:297566/rno:64158/rno:29489/rno:315346/rno:414792/rno:60466/rno:289211/rno:24811/rno:309622/rno:81655/rno:29213/rno:24511/rno:500904/rno:140914/rno:294269/rno:24773/rno:117596/rno:29214/rno:501854/rno:29528/rno:170921/rno:4986…	55
rno04623	Cytosolic DNA-sensing pathway	20/2007	46/6058	0.0919629	0.898863	ENSRNOG00000007372/ENSRNOG00000009848/ENSRNOG00000017414/ENSRNOG00000006384/ENSRNOG00000004649/ENSRNOG00000005528/ENSRNOG00000019073/ENSRNOG00000022485/ENSRNOG00000003480/ENSRNOG00000016456/ENSRNOG00000010906/ENSRNOG00000016260/ENSRNOG00000013545/ENSRNOG00000033560/ENSRNOG00000022256/ENSRNOG00000010408/ENSRNOG00000020744/ENSRNOG00000042137/ENSRNOG00000019079/ENSRNOG00000007390	Casp1/Il18/Irf7/Ddx58/Il1b/Tbk1/Ikbkb/Chuk/Aim2/Il33/Ccl5/Polr3g/Polr2e/Polr3c/Cxcl10/Polr2k/Adar/Tmem173/Polr1c/Nfkbia	rno:25166/rno:29197/rno:293624/rno:297989/rno:24494/rno:299827/rno:84351/rno:309361/rno:304987/rno:361749/rno:81780/rno:685465/rno:690966/rno:310685/rno:245920/rno:100361574/rno:81635/rno:498840/rno:301246/rno:25493	20
rno00512	Mucin type O-glycan biosynthesis	11/2007	23/6058	0.102548	0.958513	ENSRNOG00000017932/ENSRNOG00000007804/ENSRNOG00000033059/ENSRNOG00000004645/ENSRNOG00000002536/ENSRNOG00000012037/ENSRNOG00000016207/ENSRNOG00000017021/ENSRNOG00000005727/ENSRNOG00000008283/ENSRNOG00000019718	St3gal2/C1galt1/Galnt6/Galnt5/C1galt1c1/Galnt7/Galnt1/Galnt18/Galnt3/B4galt5/Galnt15	rno:64442/rno:65044/rno:100361647/rno:83627/rno:302499/rno:29750/rno:79214/rno:293181/rno:366061/rno:362275/rno:100360475	11
rno05165	Human papillomavirus infection	108/2007	295/6058	0.108304	0.958513	novel.1206/ENSRNOG00000005330/ENSRNOG00000011134/ENSRNOG00000011292/ENSRNOG00000003897/ENSRNOG00000023007/ENSRNOG00000006723/ENSRNOG00000015734/ENSRNOG00000059507/ENSRNOG00000009258/ENSRNOG00000007443/ENSRNOG00000002680/ENSRNOG00000055756/ENSRNOG00000018835/ENSRNOG00000053550/ENSRNOG00000021802/ENSRNOG00000011300/ENSRNOG00000001963/ENSRNOG00000003951/ENSRNOG00000058645/ENSRNOG00000018951/ENSRNOG0…	-/Crebbp/Lama2/NEWGENE_621351/Col1a1/Col6a6/Itga11/Ube3a/Lamc3/Cdk6/Jag1/Lamc1/Bcap31/Notch2/Itga1/Isg15/Lama3/Mx2/Psmc1/Tnc/Col4a5/Magi1/Itga2b/Col4a1/Col4a2/Notch1/Gsk3b/Lama4/Egfr/Apc/E2f1/Pik3r1/Ubr4/Col6a5/Itga3/Pard3/Lama5/Hdac1/Apc2/Col6a1/Tbk1/Itg	rno:310405/rno:54244/rno:309368/rno:103689932/rno:29393/rno:315979/rno:315744/rno:361585/rno:311862/rno:114483/rno:29146/rno:117036/rno:293852/rno:29492/rno:25118/rno:298693/rno:307582/rno:286918/rno:117263/rno:116640/rno:363457/rno:500261/rno:685269/rno:290905/rno:306628/rno:25496/rno:84027/rno:309816/rno:24329/rno:24205/rno:399489/rno:25513/rno:313658/rno:501047/rno:360606/rno:81918/rno:140433/…	108
rno04217	Necroptosis	48/2007	124/6058	0.108845	0.958513	ENSRNOG00000019834/ENSRNOG00000007372/ENSRNOG00000019277/ENSRNOG00000021090/ENSRNOG00000003622/ENSRNOG00000059968/ENSRNOG00000007356/ENSRNOG00000019183/ENSRNOG00000027864/ENSRNOG00000004649/ENSRNOG00000012865/ENSRNOG00000007219/ENSRNOG00000034071/ENSRNOG00000049517/ENSRNOG00000019142/ENSRNOG00000027408/ENSRNOG00000040257/ENSRNOG00000019742/ENSRNOG00000005731/ENSRNOG00000008672/ENSRNOG00000002705/…	Hsp90ab1/Casp1/Vdac3/Pygm/Cybb/Jak2/Chmp3/Alox15/Ppia/Il1b/Parp3/Hsp90aa1/Chmp4bl1/Tnfaip3/Fas/Ppid/Chmp2b/Stat3/Birc3/Chmp5/Vps4b/Parp1/Birc2/Aifm1/Il33/Parp2/Cyld/Slc25a5/H2afy2/Irf9/Bid/Bcl2/Jak1/Chmp2a/Pygb/Pygl/Casp8/H2afy/Camk2a/RGD1566265/Nlrp3/Glud1/Smpd1/Ticam2/Ifng/LOC100360087/Stat5a/Chmp1a	rno:301252/rno:25166/rno:83532/rno:24701/rno:66021/rno:24514/rno:282834/rno:81639/rno:25518/rno:24494/rno:300985/rno:103692716/rno:679886/rno:683206/rno:246097/rno:361967/rno:363720/rno:25125/rno:78971/rno:297995/rno:360834/rno:25591/rno:60371/rno:83533/rno:361749/rno:290027/rno:312937/rno:25176/rno:361844/rno:305896/rno:64625/rno:24224/rno:84598/rno:365191/rno:25739/rno:64035/rno:64044/rno:29384…	48
rno05169	Epstein-Barr virus infection	73/2007	195/6058	0.111659	0.958513	ENSRNOG00000005330/ENSRNOG00000009935/ENSRNOG00000037998/ENSRNOG00000007203/novel.874/novel.2095/ENSRNOG00000024779/ENSRNOG00000003951/ENSRNOG00000017730/ENSRNOG00000018584/ENSRNOG00000018087/ENSRNOG00000002833/ENSRNOG00000060869/ENSRNOG00000025731/ENSRNOG00000028638/ENSRNOG00000012026/ENSRNOG00000010038/ENSRNOG00000006751/ENSRNOG00000006384/ENSRNOG00000016231/ENSRNOG00000018903/ENSRNOG0000002354…	Crebbp/Xpo1/Snw1/Psmc6/-/-/Polr2b/Psmc1/Psmd1/LOC100359583/Vim/Gsk3b/Irak1/Ptma/Il10rb/Psmc2/Psmc5/Psmd6/Ddx58/Polr2d/Pik3r1/Hspb1/Psmd7/Ywhah/Tnfaip3/Hdac1/Tbk1/Hspa1b/RT1-CE10/Ikbkb/Chuk/Gtf2e1/Polr2i/Gtf2e2/Stat3/Psmd2/Ncor2/Rbpj/Eif2ak3/Psmd4/Psmd12/Cdkn1b/Psmc4/Ywhab/Bcl2/Jak1/Rbpjl/LOC100910771/Gtf2b/RT1-M3-1/Traf6/Syk/Nup214/Polr3g/Sem1/RT1-CE7/Polr2e/Ywhaz/Polr3c/Tbpl1/Psmd13/Polr2k/Eif2a…	rno:54244/rno:85252/rno:500695/rno:289990/rno:24468/rno:25489/rno:289561/rno:117263/rno:83806/rno:29222/rno:81818/rno:84027/rno:363520/rno:100359583/rno:304091/rno:25581/rno:81827/rno:289924/rno:297989/rno:364834/rno:25513/rno:24471/rno:307821/rno:25576/rno:683206/rno:297893/rno:299827/rno:294254/rno:414792/rno:84351/rno:309361/rno:303918/rno:292778/rno:306516/rno:25125/rno:287984/rno:360801/rno:…	73
rno05216	Thyroid cancer	15/2007	34/6058	0.119722	0.958513	ENSRNOG00000013090/ENSRNOG00000020151/ENSRNOG00000008839/ENSRNOG00000005615/ENSRNOG00000014751/ENSRNOG00000020918/ENSRNOG00000001849/ENSRNOG00000019768/ENSRNOG00000054172/ENSRNOG00000010121/ENSRNOG00000013953/ENSRNOG00000023079/ENSRNOG00000004500/ENSRNOG00000024019/ENSRNOG00000004537	Gadd45g/Cdh1/Pparg/Gadd45a/Ret/Ccnd1/Mapk1/Ncoa4/Ctnnb1/Lef1/Ntrk1/Nras/Myc/Ccdc6/Rxrg	rno:291005/rno:83502/rno:25664/rno:25112/rno:24716/rno:58919/rno:116590/rno:619385/rno:84353/rno:161452/rno:59109/rno:24605/rno:24577/rno:691155/rno:83574	15
rno04340	Hedgehog signaling pathway	18/2007	42/6058	0.120178	0.958513	ENSRNOG00000004686/ENSRNOG00000018268/ENSRNOG00000016620/ENSRNOG00000014395/ENSRNOG00000002833/ENSRNOG00000019807/ENSRNOG00000020918/ENSRNOG00000005310/ENSRNOG00000002791/ENSRNOG00000008332/ENSRNOG00000030404/ENSRNOG00000056184/ENSRNOG00000050485/ENSRNOG00000006120/ENSRNOG00000015633/ENSRNOG00000007515/ENSRNOG00000005070/ENSRNOG00000004978	Spop/Hhip/Csnk1g1/Gli3/Gsk3b/Sufu/Ccnd1/Cul1/Bcl2/Smo/Arrb1/Lrp2/Gas1/Shh/Cul3/Kif3a/Spopl/Prkacb	rno:287643/rno:291936/rno:64086/rno:140588/rno:84027/rno:361769/rno:58919/rno:362356/rno:24224/rno:25273/rno:25387/rno:29216/rno:683470/rno:29499/rno:301555/rno:84392/rno:296532/rno:293508	18
rno00900	Terpenoid backbone biosynthesis	10/2007	21/6058	0.12021	0.958513	ENSRNOG00000016690/ENSRNOG00000016122/ENSRNOG00000016552/ENSRNOG00000007660/ENSRNOG00000043377/ENSRNOG00000020696/ENSRNOG00000014462/ENSRNOG00000000411/ENSRNOG00000019189/ENSRNOG00000013376	Idi1/Hmgcr/Hmgcs1/Fntb/Fdps/Pmvk/Fnta/Nus1/Acat2/Mvd	rno:89784/rno:25675/rno:29637/rno:64511/rno:83791/rno:310645/rno:25318/rno:294400/rno:308100/rno:81726	10
rno04392	Hippo signaling pathway - multiple species	11/2007	24/6058	0.134788	1	ENSRNOG00000028335/ENSRNOG00000031643/ENSRNOG00000015488/ENSRNOG00000013526/ENSRNOG00000021261/ENSRNOG00000005933/ENSRNOG00000010996/ENSRNOG00000059474/ENSRNOG00000012791/ENSRNOG00000014916/ENSRNOG00000020695	Fat4/Dchs1/Tead1/Rassf4/Rassf2/Yap1/Mob1b/Mob1a/Ajuba/Lats1/Tead2	rno:310341/rno:308912/rno:361630/rno:362423/rno:311437/rno:363014/rno:360920/rno:297387/rno:85265/rno:308265/rno:308582	11
rno00533	Glycosaminoglycan biosynthesis - keratan sulfate	7/2007	14/6058	0.1453	1	ENSRNOG00000017932/ENSRNOG00000007989/ENSRNOG00000047734/ENSRNOG00000019609/ENSRNOG00000009267/ENSRNOG00000008451/ENSRNOG00000019843	St3gal2/Chst1/Chst2/B4galt2/B3gnt2/Fut8/St3gal3	rno:64442/rno:295934/rno:367145/rno:313536/rno:305571/rno:432392/rno:64445	7
rno04974	Protein digestion and absorption	32/2007	82/6058	0.153055	1	ENSRNOG00000001469/ENSRNOG00000011292/ENSRNOG00000003357/ENSRNOG00000003897/ENSRNOG00000023007/ENSRNOG00000051399/ENSRNOG00000008749/ENSRNOG00000018951/ENSRNOG00000016281/ENSRNOG00000023972/ENSRNOG00000003736/ENSRNOG00000010663/ENSRNOG00000026415/ENSRNOG00000004009/ENSRNOG00000001249/ENSRNOG00000011181/ENSRNOG00000015365/ENSRNOG00000056772/ENSRNOG00000010296/ENSRNOG00000031665/ENSRNOG00000032378/…	Eln/NEWGENE_621351/Col3a1/Col1a1/Col6a6/Col10a1/Col5a1/Col4a5/Col4a1/Col4a2/Col5a2/Col6a5/Col14a1/Xpnpep2/Col6a1/Cpa3/Col4a3/Col4a6/Slc7a7/Ace2/Atp1a4/Slc16a10/Col6a2/Kcnq1/Col5a3/Col4a4/Col6a4/Slc1a5/Mme/Slc7a8/Slc8a1/Atp1b4	rno:25043/rno:103689932/rno:84032/rno:29393/rno:315979/rno:25681/rno:85490/rno:363457/rno:290905/rno:306628/rno:85250/rno:501047/rno:314981/rno:117522/rno:294337/rno:54242/rno:363265/rno:363458/rno:83509/rno:302668/rno:29132/rno:170566/rno:361821/rno:84020/rno:60379/rno:102557498/rno:315981/rno:292657/rno:24590/rno:84551/rno:29715/rno:84396	32
rno04933	AGE-RAGE signaling pathway in diabetic complications	38/2007	99/6058	0.155726	1	ENSRNOG00000011292/ENSRNOG00000003357/ENSRNOG00000003897/ENSRNOG00000004810/ENSRNOG00000007036/ENSRNOG00000003622/ENSRNOG00000059968/ENSRNOG00000018951/ENSRNOG00000016281/ENSRNOG00000023972/ENSRNOG00000018903/ENSRNOG00000004649/ENSRNOG00000014276/ENSRNOG00000015365/ENSRNOG00000056772/ENSRNOG00000011800/ENSRNOG00000003587/ENSRNOG00000014333/ENSRNOG00000013397/ENSRNOG00000019742/ENSRNOG00000020918/…	NEWGENE_621351/Col3a1/Col1a1/Plcb1/Tgfbr1/Cybb/Jak2/Col4a5/Col4a1/Col4a2/Pik3r1/Il1b/Plce1/Col4a3/Col4a6/F3/Vegfd/Vcam1/Foxo1/Stat3/Ccnd1/Vegfa/Mmp2/Mapk1/Cdkn1b/Casp3/Bcl2/Ccl2/Edn1/Sele/Col4a4/Nras/Ager/Vegfc/Plcb2/Nox1/Prkca/Stat5a	rno:103689932/rno:84032/rno:29393/rno:24654/rno:29591/rno:66021/rno:24514/rno:363457/rno:290905/rno:306628/rno:25513/rno:24494/rno:114633/rno:363265/rno:363458/rno:25584/rno:360457/rno:25361/rno:84482/rno:25125/rno:58919/rno:83785/rno:81686/rno:116590/rno:83571/rno:25402/rno:24224/rno:24770/rno:24323/rno:25544/rno:102557498/rno:24605/rno:81722/rno:114111/rno:85240/rno:114243/rno:24680/rno:24918	38
rno00480	Glutathione metabolism	20/2007	49/6058	0.159625	1	ENSRNOG00000030449/ENSRNOG00000006302/ENSRNOG00000005424/ENSRNOG00000015020/ENSRNOG00000028746/ENSRNOG00000034084/ENSRNOG00000009751/ENSRNOG00000046379/ENSRNOG00000003289/ENSRNOG00000007743/ENSRNOG00000013484/ENSRNOG00000056728/ENSRNOG00000008090/ENSRNOG00000014610/ENSRNOG00000045752/ENSRNOG00000018441/ENSRNOG00000025454/ENSRNOG00000055672/ENSRNOG00000015763/ENSRNOG00000007688	Gsta4/Gclc/Odc1/Idh1/Gsto1/Ggct/Gpx7/LOC100912604/Lap3/Mgst1/Gsta1/G6pd/Txndc12/Anpep/Rrm1/Ggt7/Rrm2b/Gpx2/Nat8f3/Sms	rno:300850/rno:25283/rno:24609/rno:24479/rno:114846/rno:362368/rno:298376/rno:100912604/rno:289668/rno:171341/rno:108348061/rno:24377/rno:298370/rno:81641/rno:685579/rno:156275/rno:299976/rno:29326/rno:113892/rno:363469	20
rno00790	Folate biosynthesis	8/2007	17/6058	0.166863	1	ENSRNOG00000056325/ENSRNOG00000013954/ENSRNOG00000007351/ENSRNOG00000009250/ENSRNOG00000011672/ENSRNOG00000003253/ENSRNOG00000009513/ENSRNOG00000011039	Mocs2/Alpl/Ggh/Pts/Tph1/Qdpr/Akr1b1/Gch1	rno:294753/rno:25586/rno:25455/rno:29498/rno:24848/rno:64192/rno:24192/rno:29244	8
rno05416	Viral myocarditis	26/2007	66/6058	0.169256	1	ENSRNOG00000011134/novel.1847/ENSRNOG00000000451/ENSRNOG00000003927/ENSRNOG00000004305/ENSRNOG00000019400/novel.1768/novel.1846/ENSRNOG00000017158/ENSRNOG00000038835/ENSRNOG00000050210/ENSRNOG00000032708/ENSRNOG00000032844/ENSRNOG00000003998/ENSRNOG00000020918/ENSRNOG00000010283/ENSRNOG00000012439/novel.1827/ENSRNOG00000010475/ENSRNOG00000012331/ENSRNOG00000000763/ENSRNOG00000000871/ENSRNOG000000…	Lama2/-/RT1-Ba/Cd55/Abl2/Dag1/-/-/Eif4g2/Cd86/RT1-CE10/RT1-Bb/RT1-Da/Sgca/Ccnd1/Cd28/Bid/-/Casp3/Casp8/RT1-M3-1/Cd40lg/Myh6/LOC100363502/RT1-CE7/Myh7	rno:309368/rno:691714/rno:309621/rno:64036/rno:304883/rno:114489/rno:691714/rno:691714/rno:361628/rno:56822/rno:414792/rno:309622/rno:294269/rno:303468/rno:58919/rno:25660/rno:64625/rno:691714/rno:25402/rno:64044/rno:24747/rno:84349/rno:29556/rno:25309/rno:368153/rno:29557	26
rno04922	Glucagon signaling pathway	31/2007	80/6058	0.16932	1	ENSRNOG00000005330/ENSRNOG00000004060/ENSRNOG00000013009/ENSRNOG00000004810/ENSRNOG00000021090/ENSRNOG00000061499/ENSRNOG00000017801/ENSRNOG00000012826/ENSRNOG00000013397/ENSRNOG00000001214/ENSRNOG00000028616/ENSRNOG00000026109/ENSRNOG00000043210/ENSRNOG00000004473/ENSRNOG00000007583/ENSRNOG00000050585/ENSRNOG00000025383/ENSRNOG00000006388/ENSRNOG00000012799/ENSRNOG00000003712/ENSRNOG00000009882/…	Crebbp/Calm3/Ldha/Plcb1/Pygm/Kmt2d/Atf4/Creb3l2/Foxo1/Pfkl/Pck1/Prmt1/Ppp3r1/Ppargc1a/Pygb/Pgam1/Pdha1/Pygl/Prkaa1/Ppp4r3b/Ppp3ca/Prkab2/Phkg2/Pdhb/Camk2a/Ldhb/Slc2a1/Plcb2/Pgam2/G6pc3/Prkacb	rno:54244/rno:24242/rno:24533/rno:24654/rno:24701/rno:100362634/rno:79255/rno:362339/rno:84482/rno:25741/rno:362282/rno:60421/rno:29748/rno:83516/rno:25739/rno:24642/rno:29554/rno:64035/rno:65248/rno:360993/rno:24674/rno:64562/rno:140671/rno:289950/rno:25400/rno:24534/rno:24778/rno:85240/rno:24959/rno:303565/rno:293508	31
rno04215	Apoptosis - multiple species	14/2007	33/6058	0.169962	1	ENSRNOG00000020513/ENSRNOG00000018770/ENSRNOG00000005731/ENSRNOG00000010602/ENSRNOG00000008022/ENSRNOG00000043311/ENSRNOG00000012439/ENSRNOG00000010475/ENSRNOG00000002791/ENSRNOG00000029197/ENSRNOG00000012331/ENSRNOG00000010452/ENSRNOG00000007367/ENSRNOG00000007946	Becn1/Pmaip1/Birc3/Birc2/Apaf1/Birc7/Bid/Casp3/Bcl2/Diablo/Casp8/LOC100363502/Sept4/Bcl2l1	rno:114558/rno:492821/rno:78971/rno:60371/rno:78963/rno:296468/rno:64625/rno:25402/rno:24224/rno:288753/rno:64044/rno:25309/rno:287606/rno:24888	14
rno04330	Notch signaling pathway	18/2007	44/6058	0.173123	1	ENSRNOG00000005330/ENSRNOG00000007443/ENSRNOG00000037998/ENSRNOG00000018835/ENSRNOG00000019322/ENSRNOG00000009568/ENSRNOG00000018719/ENSRNOG00000001004/ENSRNOG00000046327/ENSRNOG00000003268/ENSRNOG00000005428/ENSRNOG00000026295/ENSRNOG00000002879/ENSRNOG00000020867/ENSRNOG00000014011/ENSRNOG00000020941/ENSRNOG00000004346/ENSRNOG00000001708	Crebbp/Jag1/Snw1/Notch2/Notch1/Hdac1/Cir1/Ncor2/Rbpj/Maml1/Ctbp1/Rbpjl/Psen2/Numbl/Dll4/Psenen/Notch3/Dvl3	rno:54244/rno:29146/rno:500695/rno:29492/rno:25496/rno:297893/rno:362149/rno:360801/rno:679028/rno:303101/rno:29382/rno:362268/rno:81751/rno:292732/rno:311332/rno:292788/rno:56761/rno:303811	18
rno00190	Oxidative phosphorylation	48/2007	129/6058	0.183404	1	ENSRNOG00000031979/ENSRNOG00000014656/ENSRNOG00000009080/ENSRNOG00000038951/ENSRNOG00000031033/ENSRNOG00000034234/ENSRNOG00000004846/ENSRNOG00000030700/ENSRNOG00000008163/ENSRNOG00000000557/ENSRNOG00000011905/ENSRNOG00000012550/ENSRNOG00000013331/ENSRNOG00000001551/ENSRNOG00000030237/ENSRNOG00000019851/ENSRNOG00000007827/ENSRNOG00000017097/ENSRNOG00000011825/ENSRNOG00000042503/ENSRNOG00000036742/…	Mt-atp6/Cox8b/Atp6v1d/Cox17/Mt-nd2/Mt-co1/Atp6v1c1/Mt-cox3/Atp6v1g1/Ppa1/Atp6v1e1/Uqcrh/Sdha/Atp5j/Cox7c/Cox6a2/Cox4i2/Lhpp/Ndufb3/Ndufv2/Uqcrc2/Ndufs1/Atp5a1/Atp6v1b2/Ndufs4/Mt-nd4l/Mt-cyb/Mt-atp8/Mt-nd1/Atp5j2/Ndufs5/Ndufb9/Ndufc1/Atp5h/Sdhb/Mt-nd6/Atp5f1/Mt-nd3/Cox5a/Atp5d/Ndufa5/Atp4a/Atp6v1a/Ndufa4l2/Cox8a/Uqcrb/Ndufa11/Ndufb10	rno:26197/rno:25250/rno:299159/rno:89786/rno:26194/rno:26195/rno:299971/rno:26204/rno:298103/rno:294504/rno:297566/rno:366448/rno:157074/rno:94271/rno:100188937/rno:25278/rno:84683/rno:361663/rno:301427/rno:81728/rno:293448/rno:301458/rno:65262/rno:117596/rno:499529/rno:26200/rno:26192/rno:26196/rno:26193/rno:689271/rno:362588/rno:299954/rno:689938/rno:641434/rno:298596/rno:26203/rno:171375/rno:2…	48
rno00030	Pentose phosphate pathway	12/2007	28/6058	0.184221	1	ENSRNOG00000018367/ENSRNOG00000005576/ENSRNOG00000011452/ENSRNOG00000001214/ENSRNOG00000057988/ENSRNOG00000056011/ENSRNOG00000038085/ENSRNOG00000056728/ENSRNOG00000019519/ENSRNOG00000060262/ENSRNOG00000004160/ENSRNOG00000006807	Taldo1/Rpia/Aldoc/Pfkl/Pfkm/LOC314140/Rpe/G6pd/Idnk/Prps1/Prps2/Aldob	rno:83688/rno:362383/rno:24191/rno:25741/rno:65152/rno:314140/rno:501157/rno:24377/rno:498695/rno:29562/rno:24689/rno:24190	12
rno05010	Alzheimer's disease	61/2007	167/6058	0.193593	1	novel.1494/ENSRNOG00000004060/ENSRNOG00000031979/ENSRNOG00000004810/ENSRNOG00000013147/ENSRNOG00000014656/ENSRNOG00000007090/ENSRNOG00000002833/ENSRNOG00000018454/ENSRNOG00000034234/ENSRNOG00000030700/ENSRNOG00000004649/ENSRNOG00000012550/ENSRNOG00000013331/ENSRNOG00000001551/ENSRNOG00000030237/ENSRNOG00000019142/ENSRNOG00000019851/ENSRNOG00000007827/ENSRNOG00000011825/ENSRNOG00000042503/ENSRNOG0…	-/Calm3/Mt-atp6/Plcb1/Cacna1d/Cox8b/Cacna1c/Gsk3b/Apoe/Mt-co1/Mt-cox3/Il1b/Uqcrh/Sdha/Atp5j/Cox7c/Fas/Cox6a2/Cox4i2/Ndufb3/Ndufv2/Uqcrc2/Ndufs1/Atp5a1/Nae1/Eif2ak3/Ide/Apaf1/Mapk1/Ndufs4/Mt-cyb/Bid/Ppp3r1/Mt-atp8/Casp3/Psen2/Snca/Ndufs5/Ndufb9/Casp8/Ndufc	rno:24383/rno:24242/rno:26197/rno:24654/rno:29716/rno:25250/rno:24239/rno:84027/rno:25728/rno:26195/rno:26204/rno:24494/rno:366448/rno:157074/rno:94271/rno:100188937/rno:246097/rno:25278/rno:84683/rno:301427/rno:81728/rno:293448/rno:301458/rno:65262/rno:84019/rno:29702/rno:25700/rno:78963/rno:116590/rno:499529/rno:26192/rno:64625/rno:29748/rno:26196/rno:25402/rno:81751/rno:29219/rno:362588/rno:29…	61
rno04130	SNARE interactions in vesicular transport	13/2007	31/6058	0.195261	1	ENSRNOG00000001867/ENSRNOG00000015670/ENSRNOG00000011008/ENSRNOG00000021013/ENSRNOG00000019302/ENSRNOG00000030055/ENSRNOG00000003506/ENSRNOG00000000936/ENSRNOG00000003971/ENSRNOG00000014902/ENSRNOG00000006139/ENSRNOG00000005281/ENSRNOG00000003071	Snap29/Stx7/Bet1/Stx3/Stx4/Vamp3/Gosr2/Stx2/Gosr1/Stx11/Stx18/Stx16/Vamp4	rno:116500/rno:60466/rno:29631/rno:81802/rno:81803/rno:29528/rno:64154/rno:25130/rno:94189/rno:292483/rno:360953/rno:362283/rno:364033	13
rno05020	Prion diseases	13/2007	31/6058	0.195261	1	ENSRNOG00000021164/ENSRNOG00000018294/ENSRNOG00000002680/ENSRNOG00000002115/ENSRNOG00000019322/ENSRNOG00000021259/ENSRNOG00000004649/ENSRNOG00000012804/ENSRNOG00000012749/ENSRNOG00000001849/ENSRNOG00000010906/ENSRNOG00000012807/ENSRNOG00000004978	Stip1/Hspa5/Lamc1/Sod1/Notch1/Prnp/Il1b/C1qc/C1qb/Mapk1/Ccl5/C1qa/Prkacb	rno:192277/rno:25617/rno:117036/rno:24786/rno:25496/rno:24686/rno:24494/rno:362634/rno:29687/rno:116590/rno:81780/rno:298566/rno:293508	13
rno05230	Central carbon metabolism in cancer	23/2007	59/6058	0.204472	1	ENSRNOG00000013009/ENSRNOG00000004332/ENSRNOG00000018903/ENSRNOG00000014751/ENSRNOG00000016050/ENSRNOG00000001214/ENSRNOG00000057988/ENSRNOG00000009615/ENSRNOG00000001849/ENSRNOG00000056728/ENSRNOG00000050585/ENSRNOG00000025383/ENSRNOG00000016374/ENSRNOG00000016818/ENSRNOG00000007895/ENSRNOG00000013953/ENSRNOG00000054764/ENSRNOG00000052745/ENSRNOG00000015948/ENSRNOG00000023079/ENSRNOG00000004500/…	Ldha/Egfr/Pik3r1/Ret/Fgfr1/Pfkl/Pfkm/Mtor/Mapk1/G6pd/Pgam1/Pdha1/Fgfr2/Fgfr3/Pdhb/Ntrk1/Flt3/Met/Slc1a5/Nras/Myc/Slc2a1/Pgam2	rno:24533/rno:24329/rno:25513/rno:24716/rno:79114/rno:25741/rno:65152/rno:56718/rno:116590/rno:24377/rno:24642/rno:29554/rno:25022/rno:84489/rno:289950/rno:59109/rno:140635/rno:24553/rno:292657/rno:24605/rno:24577/rno:24778/rno:24959	23
rno03022	Basal transcription factors	16/2007	40/6058	0.222058	1	ENSRNOG00000047134/ENSRNOG00000058393/ENSRNOG00000026008/ENSRNOG00000012360/ENSRNOG00000014422/ENSRNOG00000018007/ENSRNOG00000054871/ENSRNOG00000048288/ENSRNOG00000029316/ENSRNOG00000011135/ENSRNOG00000020315/ENSRNOG00000001479/ENSRNOG00000011114/ENSRNOG00000024601/ENSRNOG00000015249/ENSRNOG00000026023	Gtf2f1/Taf15/Gtf2e1/Gtf2h1/Gtf2e2/Gtf2h5/LOC103694865/Taf12/Gtf2f2/Gtf2b/Taf13/Gtf2i/Tbpl1/Taf11/Taf8/Taf4b	rno:316123/rno:287571/rno:303918/rno:361580/rno:306516/rno:502227/rno:103694865/rno:682902/rno:81674/rno:81673/rno:310784/rno:353256/rno:689030/rno:309638/rno:316216/rno:291773	16
rno00640	Propanoate metabolism	12/2007	29/6058	0.224376	1	ENSRNOG00000015029/ENSRNOG00000009845/ENSRNOG00000013009/ENSRNOG00000006364/ENSRNOG00000011622/ENSRNOG00000018755/ENSRNOG00000005686/ENSRNOG00000017481/ENSRNOG00000019189/ENSRNOG00000004448/ENSRNOG00000013000/ENSRNOG00000028557	Dbt/Acadm/Ldha/Dld/Echdc1/Acss2/Suclg2/Sucla2/Acat2/Acss3/Ldhb/Hibch	rno:29611/rno:24158/rno:24533/rno:298942/rno:361465/rno:311569/rno:362404/rno:361071/rno:308100/rno:314800/rno:24534/rno:301384	12
rno00270	Cysteine and methionine metabolism	17/2007	43/6058	0.229385	1	ENSRNOG00000013009/ENSRNOG00000026649/ENSRNOG00000006302/ENSRNOG00000011351/ENSRNOG00000000585/ENSRNOG00000008103/ENSRNOG00000008950/ENSRNOG00000029528/ENSRNOG00000013520/ENSRNOG00000046379/ENSRNOG00000010658/ENSRNOG00000007446/ENSRNOG00000003177/ENSRNOG00000000185/ENSRNOG00000013000/ENSRNOG00000039300/ENSRNOG00000007688	Ldha/Dnmt3a/Gclc/Mat1a/Amd1/Mdh1/Adi1/Cbs/Mat2a/LOC100912604/LOC103691744/Apip/Mat2b/Mpst/Ldhb/Ahcyl2/Sms	rno:24533/rno:444984/rno:25283/rno:25331/rno:81640/rno:24551/rno:298934/rno:24250/rno:171347/rno:100912604/rno:24962/rno:295961/rno:683630/rno:192172/rno:24534/rno:312192/rno:363469	17
rno00330	Arginine and proline metabolism	18/2007	46/6058	0.236092	1	ENSRNOG00000050655/ENSRNOG00000016807/ENSRNOG00000000281/ENSRNOG00000013304/ENSRNOG00000005424/ENSRNOG00000000585/ENSRNOG00000002848/ENSRNOG00000046379/ENSRNOG00000003289/ENSRNOG00000000168/ENSRNOG00000029501/ENSRNOG00000003809/ENSRNOG00000015591/ENSRNOG00000008575/ENSRNOG00000033663/ENSRNOG00000027739/ENSRNOG00000007688/ENSRNOG00000001344	P4ha1/Oat/Prodh1/Arg1/Odc1/Amd1/Maoa/LOC100912604/Lap3/Gatm/Hoga1/Sat1/Cndp2/Aoc1/P4ha2/Cndp1/Sms/Aldh2	rno:64475/rno:64313/rno:680409/rno:29221/rno:24609/rno:81640/rno:29253/rno:100912604/rno:289668/rno:81660/rno:293949/rno:302642/rno:291394/rno:65029/rno:360526/rno:307212/rno:363469/rno:29539	18
rno05206	MicroRNAs in cancer	48/2007	132/6058	0.238996	1	ENSRNOG00000005330/ENSRNOG00000003256/ENSRNOG00000009258/ENSRNOG00000018835/ENSRNOG00000026649/ENSRNOG00000058645/ENSRNOG00000018087/ENSRNOG00000019322/ENSRNOG00000014597/ENSRNOG00000004332/ENSRNOG00000020423/ENSRNOG00000016708/ENSRNOG00000016585/ENSRNOG00000057078/ENSRNOG00000022305/ENSRNOG00000017197/ENSRNOG00000022196/ENSRNOG00000033791/ENSRNOG00000057451/ENSRNOG00000003821/ENSRNOG00000019073/…	Crebbp/Ccng1/Cdk6/Notch2/Dnmt3a/Tnc/Vim/Notch1/Irs1/Egfr/Apc/E2f1/Bmi1/Ddit4/Abcc1/Pdgfb/Bmpr2/Apc2/Itga5/Rptor/Ikbkb/Trim71/Stat3/Timp3/Tnr/Cdc25b/Pdcd4/Ccnd1/Vegfa/Zeb2/Mtor/Cdkn1b/Casp3/Bcl2/Hnrnpk/Mmp9/Rps6ka5/Fgfr3/Notch3/Sos1/Ezr/Met/Cd44/Nras/Myc/Abcb1a/Rdx/Prkca	rno:54244/rno:25405/rno:114483/rno:29492/rno:444984/rno:116640/rno:81818/rno:25496/rno:25467/rno:24329/rno:24205/rno:399489/rno:307151/rno:140942/rno:24565/rno:24628/rno:140590/rno:299611/rno:315346/rno:287871/rno:84351/rno:301042/rno:25125/rno:25358/rno:25567/rno:171103/rno:64031/rno:58919/rno:83785/rno:311071/rno:56718/rno:83571/rno:25402/rno:24224/rno:117282/rno:81687/rno:314384/rno:84489/rno:…	48
rno05145	Toxoplasmosis	40/2007	109/6058	0.241529	1	ENSRNOG00000011134/ENSRNOG00000000451/ENSRNOG00000059507/ENSRNOG00000009946/ENSRNOG00000002680/ENSRNOG00000011300/ENSRNOG00000059968/ENSRNOG00000060869/ENSRNOG00000028638/ENSRNOG00000000599/ENSRNOG00000019465/ENSRNOG00000053691/ENSRNOG00000005965/ENSRNOG00000050647/ENSRNOG00000019073/ENSRNOG00000022485/ENSRNOG00000032708/ENSRNOG00000006025/ENSRNOG00000010966/ENSRNOG00000032844/ENSRNOG00000019742/…	Lama2/RT1-Ba/Lamc3/Ldlr/Lamc1/Lama3/Jak2/Irak1/Il10rb/Lama4/Gnai3/Lama5/Irak4/Hspa1b/Ikbkb/Chuk/RT1-Bb/Lamb3/Itgb1/RT1-Da/Stat3/Birc3/Birc2/Birc7/Mapk1/Casp3/Bcl2/Jak1/LOC100910771/Casp8/Lamb1/Traf6/Cd40lg/Myd88/LOC100363502/Ccr5/Bcl2l1/Ifng/Tab2/Nfkbia	rno:309368/rno:309621/rno:311862/rno:300438/rno:117036/rno:307582/rno:24514/rno:363520/rno:304091/rno:309816/rno:25643/rno:140433/rno:300177/rno:294254/rno:84351/rno:309361/rno:309622/rno:305078/rno:24511/rno:294269/rno:25125/rno:78971/rno:60371/rno:296468/rno:116590/rno:25402/rno:24224/rno:84598/rno:313121/rno:64044/rno:298941/rno:311245/rno:84349/rno:301059/rno:25309/rno:117029/rno:24888/rno:25…	40
rno04520	Adherens junction	25/2007	66/6058	0.241992	1	ENSRNOG00000005330/ENSRNOG00000011700/ENSRNOG00000010765/ENSRNOG00000007036/ENSRNOG00000004332/ENSRNOG00000014187/ENSRNOG00000032437/ENSRNOG00000020151/ENSRNOG00000008704/ENSRNOG00000016050/ENSRNOG00000018730/ENSRNOG00000015425/ENSRNOG00000019977/ENSRNOG00000001849/ENSRNOG00000005724/ENSRNOG00000009495/ENSRNOG00000047699/ENSRNOG00000055293/ENSRNOG00000054172/ENSRNOG00000005260/ENSRNOG00000018051/…	Crebbp/Ptprm/Vcl/Tgfbr1/Egfr/Igf1r/Pard3/Cdh1/Nlk/Fgfr1/Nectin2/Ssx2ip/Ptprf/Mapk1/LOC100910771/Src/Snai2/Ptprb/Ctnnb1/Acp1/Farp2/Lef1/Ptpn6/Met/Was	rno:54244/rno:29616/rno:305679/rno:29591/rno:24329/rno:25718/rno:81918/rno:83502/rno:497961/rno:79114/rno:308417/rno:308023/rno:360406/rno:116590/rno:313121/rno:83805/rno:25554/rno:314843/rno:84353/rno:24161/rno:316639/rno:161452/rno:116689/rno:24553/rno:317371	25
rno05012	Parkinson's disease	50/2007	138/6058	0.242999	1	ENSRNOG00000031979/ENSRNOG00000019277/ENSRNOG00000014656/ENSRNOG00000031033/ENSRNOG00000034234/ENSRNOG00000030700/ENSRNOG00000019465/ENSRNOG00000012550/ENSRNOG00000013331/ENSRNOG00000001551/ENSRNOG00000030237/ENSRNOG00000052326/ENSRNOG00000019851/ENSRNOG00000007827/ENSRNOG00000011825/ENSRNOG00000042503/ENSRNOG00000036742/ENSRNOG00000011849/ENSRNOG00000017032/ENSRNOG00000029195/ENSRNOG00000008022/…	Mt-atp6/Vdac3/Cox8b/Mt-nd2/Mt-co1/Mt-cox3/Gnai3/Uqcrh/Sdha/Atp5j/Cox7c/Uba1y/Cox6a2/Cox4i2/Ndufb3/Ndufv2/Uqcrc2/Ndufs1/Atp5a1/Uba7/Apaf1/Ndufs4/Slc25a5/Mt-nd4l/Mt-cyb/Mt-atp8/Casp3/Mt-nd1/Snca/Ndufs5/Ndufb9/Ndufc1/Adora2a/Atp5h/LOC100363502/Sdhb/Mt-nd6/Atp5f1/Mt-nd3/Cox5a/Atp5d/Ndufa5/Ndufa4l2/Ube2j2/Ube2l6/Cox8a/Uqcrb/Ndufa11/Ndufb10/Prkacb	rno:26197/rno:83532/rno:25250/rno:26194/rno:26195/rno:26204/rno:25643/rno:366448/rno:157074/rno:94271/rno:100188937/rno:103694556/rno:25278/rno:84683/rno:301427/rno:81728/rno:293448/rno:301458/rno:65262/rno:301000/rno:78963/rno:499529/rno:25176/rno:26200/rno:26192/rno:26196/rno:25402/rno:26193/rno:29219/rno:362588/rno:299954/rno:689938/rno:25369/rno:641434/rno:25309/rno:298596/rno:26203/rno:17137…	50
rno05215	Prostate cancer	33/2007	89/6058	0.245014	1	ENSRNOG00000019834/ENSRNOG00000005330/ENSRNOG00000026963/ENSRNOG00000002833/ENSRNOG00000004332/ENSRNOG00000014187/ENSRNOG00000016708/ENSRNOG00000018903/ENSRNOG00000017801/ENSRNOG00000007219/ENSRNOG00000017197/ENSRNOG00000019018/ENSRNOG00000019073/ENSRNOG00000022485/ENSRNOG00000012826/ENSRNOG00000013397/ENSRNOG00000016050/ENSRNOG00000020918/ENSRNOG00000014378/ENSRNOG00000009615/ENSRNOG00000001849/…	Hsp90ab1/Crebbp/Hsp90b1/Gsk3b/Egfr/Igf1r/E2f1/Pik3r1/Atf4/Hsp90aa1/Pdgfb/Plat/Ikbkb/Chuk/Creb3l2/Foxo1/Fgfr1/Ccnd1/Il1r2/Mtor/Mapk1/Cdkn1b/Bcl2/Mmp9/Fgfr2/Ctnnb1/Pdgfc/Lef1/Sos1/Ar/Nras/Spint1/Nfkbia	rno:301252/rno:54244/rno:362862/rno:84027/rno:24329/rno:25718/rno:399489/rno:25513/rno:79255/rno:103692716/rno:24628/rno:25692/rno:84351/rno:309361/rno:362339/rno:84482/rno:79114/rno:58919/rno:117022/rno:56718/rno:116590/rno:83571/rno:24224/rno:81687/rno:25022/rno:84353/rno:79429/rno:161452/rno:313845/rno:24208/rno:24605/rno:311331/rno:25493	33
rno04614	Renin-angiotensin system	10/2007	24/6058	0.246544	1	ENSRNOG00000003858/ENSRNOG00000020563/ENSRNOG00000011181/ENSRNOG00000031665/ENSRNOG00000051854/ENSRNOG00000014610/ENSRNOG00000014971/ENSRNOG00000049991/ENSRNOG00000032857/ENSRNOG00000009514	Atp6ap2/Cma1/Cpa3/Ace2/Enpep/Anpep/Mas1/Mcpt8/Klk1/Mme	rno:302526/rno:25627/rno:54242/rno:302668/rno:64017/rno:81641/rno:25153/rno:408207/rno:24523/rno:24590	10
rno05164	Influenza A	52/2007	144/6058	0.246766	1	ENSRNOG00000005330/ENSRNOG00000007372/ENSRNOG00000009848/ENSRNOG00000004249/ENSRNOG00000000451/ENSRNOG00000009935/ENSRNOG00000017414/ENSRNOG00000043377/ENSRNOG00000001963/ENSRNOG00000059968/ENSRNOG00000002833/ENSRNOG00000007539/ENSRNOG00000006384/ENSRNOG00000018903/ENSRNOG00000004649/ENSRNOG00000049282/ENSRNOG00000010352/ENSRNOG00000009432/ENSRNOG00000005965/ENSRNOG00000002618/ENSRNOG00000005528/…	Crebbp/Casp1/Il18/Tlr7/RT1-Ba/Xpo1/Irf7/Fdps/Mx2/Jak2/Gsk3b/Rsad2/Ddx58/Pik3r1/Il1b/Oas2/Dnajc3/Eif2s1/Irak4/Ivns1abp/Tbk1/Hspa1b/Ikbkb/Nxt1/Fas/RT1-Bb/Pml/RT1-Da/Rnasel/Eif2ak3/Tmprss4/Il33/Nup98/Mapk1/Ccl5/Irf9/Jak1/Ccl2/Oas1a/Socs3/Myd88/LOC100363502/Dnajb1/Cxcl10/Adar/Eif2ak4/Nlrp3/Nxf1/Ifng/Prkca/Nfkbia/Ifih1	rno:54244/rno:25166/rno:29197/rno:317468/rno:309621/rno:85252/rno:293624/rno:83791/rno:286918/rno:24514/rno:84027/rno:65190/rno:297989/rno:25513/rno:24494/rno:363938/rno:63880/rno:54318/rno:300177/rno:289089/rno:299827/rno:294254/rno:84351/rno:296219/rno:246097/rno:309622/rno:315713/rno:294269/rno:359726/rno:29702/rno:367074/rno:361749/rno:81738/rno:116590/rno:81780/rno:305896/rno:84598/rno:24770…	52
rno04144	Endocytosis	81/2007	229/6058	0.252337	1	ENSRNOG00000013538/ENSRNOG00000017832/ENSRNOG00000009946/ENSRNOG00000017612/ENSRNOG00000007036/ENSRNOG00000005249/ENSRNOG00000028062/ENSRNOG00000026490/ENSRNOG00000007356/ENSRNOG00000005102/ENSRNOG00000001766/ENSRNOG00000003866/ENSRNOG00000011847/ENSRNOG00000013884/ENSRNOG00000011653/ENSRNOG00000014289/ENSRNOG00000004332/ENSRNOG00000014187/ENSRNOG00000056207/ENSRNOG00000006077/ENSRNOG00000000151/…	Capza1/Snx2/Ldlr/Vps35/Tgfbr1/Snx6/Arpc5/Dnm3/Chmp3/Washc3/Tfrc/Cxcr4/Grk4/Psd3/Washc2c/Arpc2/Egfr/Igf1r/Capza2/Snx5/Ldlrap1/Chmp4bl1/Cyth4/Pard3/Vps26a/Rab31/Cxcr1/Hspa1b/RT1-CE10/Cblb/Cxcr2/Chmp2b/Pml/Igf2r/Folr2/Dab2/Chmp5/Vps4b/Rufy1/Cblc/Vps36/Cbl/Stam2/Arap2/Il2ra/Kif5a/Izumo1r/Chmp2a/Ehd3/Mvb12b/Vps29/Vta1/RT1-M3-1/Src/Arrb1/Traf6/Asap1/Rab11a/Fgfr2/Ist1/Fgfr3/Spg21/Ehd2/RGD1564420/RT1-CE7…	rno:691149/rno:291464/rno:300438/rno:25479/rno:29591/rno:362738/rno:360854/rno:171574/rno:282834/rno:299707/rno:64678/rno:60628/rno:59077/rno:306380/rno:297530/rno:301511/rno:24329/rno:25718/rno:493810/rno:296199/rno:500564/rno:679886/rno:500906/rno:81918/rno:361846/rno:246324/rno:54258/rno:294254/rno:414792/rno:171136/rno:29385/rno:363720/rno:315713/rno:25151/rno:293154/rno:79128/rno:297995/rno:…	81
rno04622	RIG-I-like receptor signaling pathway	21/2007	55/6058	0.25322	1	ENSRNOG00000017414/ENSRNOG00000021802/ENSRNOG00000006384/ENSRNOG00000022990/ENSRNOG00000000157/ENSRNOG00000010096/ENSRNOG00000005528/ENSRNOG00000019073/ENSRNOG00000022485/ENSRNOG00000018247/ENSRNOG00000014048/ENSRNOG00000005724/ENSRNOG00000008859/ENSRNOG00000012331/ENSRNOG00000004639/novel.1663/ENSRNOG00000009370/ENSRNOG00000022256/ENSRNOG00000042137/ENSRNOG00000007390/ENSRNOG00000006227	Irf7/Isg15/Ddx58/Ifnk/Atg12/Azi2/Tbk1/Ikbkb/Chuk/Dhx58/Cyld/LOC100910771/Tank/Casp8/Traf6/-/Tbkbp1/Cxcl10/Tmem173/Nfkbia/Ifih1	rno:293624/rno:298693/rno:297989/rno:313152/rno:361321/rno:316051/rno:299827/rno:84351/rno:309361/rno:303538/rno:312937/rno:313121/rno:252961/rno:64044/rno:311245/rno:303538/rno:266764/rno:245920/rno:498840/rno:25493/rno:499801	21
rno04658	Th1 and Th2 cell differentiation	30/2007	81/6058	0.260821	1	ENSRNOG00000000451/ENSRNOG00000007443/ENSRNOG00000018835/ENSRNOG00000059968/ENSRNOG00000019322/ENSRNOG00000016294/ENSRNOG00000019073/ENSRNOG00000022485/ENSRNOG00000032708/ENSRNOG00000015945/ENSRNOG00000032844/ENSRNOG00000017429/ENSRNOG00000007270/ENSRNOG00000046327/ENSRNOG00000001849/ENSRNOG00000047647/ENSRNOG00000003268/ENSRNOG00000043210/ENSRNOG00000011157/ENSRNOG00000026295/ENSRNOG00000016069/…	RT1-Ba/Jag1/Notch2/Jak2/Notch1/Cd4/Ikbkb/Chuk/RT1-Bb/Cd3g/RT1-Da/Lat/Il12rb2/Rbpj/Mapk1/Il2ra/Maml1/Ppp3r1/Jak1/Rbpjl/Cd3e/Gata3/Ppp3ca/Maf/Dll4/Notch3/Tbx21/Ifng/Nfkbia/Stat5a	rno:309621/rno:29146/rno:29492/rno:24514/rno:25496/rno:24932/rno:84351/rno:309361/rno:309622/rno:300678/rno:294269/rno:81511/rno:171334/rno:679028/rno:116590/rno:25704/rno:303101/rno:29748/rno:84598/rno:362268/rno:315609/rno:85471/rno:24674/rno:54267/rno:311332/rno:56761/rno:303496/rno:25712/rno:25493/rno:24918	30
rno04659	Th17 cell differentiation	35/2007	96/6058	0.275369	1	ENSRNOG00000019834/ENSRNOG00000000451/ENSRNOG00000027145/ENSRNOG00000013963/ENSRNOG00000007036/ENSRNOG00000059968/ENSRNOG00000061070/ENSRNOG00000016294/ENSRNOG00000004649/ENSRNOG00000007219/ENSRNOG00000019073/ENSRNOG00000022485/ENSRNOG00000032708/ENSRNOG00000015945/ENSRNOG00000032844/ENSRNOG00000019742/ENSRNOG00000017429/ENSRNOG00000009615/ENSRNOG00000001849/ENSRNOG00000047647/ENSRNOG00000043210/…	Hsp90ab1/RT1-Ba/Rora/Il6st/Tgfbr1/Jak2/Irf4/Cd4/Il1b/Hsp90aa1/Ikbkb/Chuk/RT1-Bb/Cd3g/RT1-Da/Stat3/Lat/Mtor/Mapk1/Il2ra/Ppp3r1/Jak1/Il1rap/Cd3e/Il21/Gata3/Ppp3ca/Il1r1/Tbx21/Foxp3/Ifng/Il23a/Nfkbia/Rxrg/Stat5a	rno:301252/rno:309621/rno:300807/rno:25205/rno:29591/rno:24514/rno:291100/rno:24932/rno:24494/rno:103692716/rno:84351/rno:309361/rno:309622/rno:300678/rno:294269/rno:25125/rno:81511/rno:56718/rno:116590/rno:25704/rno:29748/rno:84598/rno:25466/rno:315609/rno:365769/rno:85471/rno:24674/rno:25663/rno:303496/rno:317382/rno:25712/rno:155140/rno:25493/rno:83574/rno:24918	35
rno00010	Glycolysis / Gluconeogenesis	21/2007	56/6058	0.285746	1	ENSRNOG00000013009/ENSRNOG00000006364/ENSRNOG00000018755/ENSRNOG00000058249/ENSRNOG00000011452/ENSRNOG00000001214/ENSRNOG00000057988/ENSRNOG00000052070/ENSRNOG00000032959/ENSRNOG00000028616/ENSRNOG00000050585/ENSRNOG00000025383/ENSRNOG00000010133/ENSRNOG00000015290/ENSRNOG00000007895/ENSRNOG00000013000/ENSRNOG00000006807/ENSRNOG00000002331/ENSRNOG00000013532/ENSRNOG00000020902/ENSRNOG00000001344	Ldha/Dld/Acss2/Pgk1/Aldoc/Pfkl/Pfkm/Aldh1a3/Adh7/Pck1/Pgam1/Pdha1/Bpgm/Tpi1/Pdhb/Ldhb/Aldob/Aldh3a1/Pgam2/G6pc3/Aldh2	rno:24533/rno:298942/rno:311569/rno:24644/rno:24191/rno:25741/rno:65152/rno:266603/rno:171178/rno:362282/rno:24642/rno:29554/rno:296973/rno:24849/rno:289950/rno:24534/rno:24190/rno:25375/rno:24959/rno:303565/rno:29539	21
rno04261	Adrenergic signaling in cardiomyocytes	47/2007	132/6058	0.299855	1	ENSRNOG00000004060/ENSRNOG00000004810/ENSRNOG00000013147/ENSRNOG00000007090/ENSRNOG00000017060/ENSRNOG00000000413/ENSRNOG00000017801/ENSRNOG00000019465/ENSRNOG00000000431/ENSRNOG00000049768/ENSRNOG00000015049/ENSRNOG00000023591/ENSRNOG00000007666/ENSRNOG00000012826/ENSRNOG00000014900/ENSRNOG00000022999/ENSRNOG00000032378/ENSRNOG00000008031/ENSRNOG00000029342/ENSRNOG00000031287/ENSRNOG00000018943/…	Calm3/Plcb1/Cacna1d/Cacna1c/Ryr2/Pln/Atf4/Gnai3/Atf6b/Adcy9/Scn5a/Ppp2r3c/Cacnb4/Creb3l2/Crem/Ppp2r3a/Atp1a4/Cacna2d4/Scn7a/Cacna2d3/Tnnc1/Mapk1/Cacng6/Bcl2/Kcnq1/Myl4/Atp2b2/Tpm4/Tnnt2/Myh6/Adra1d/Rps6ka5/Cacng4/Myh7/Actc1/Cacna2d1/Camk2a/Tnni3/Ppp2r5a/Ppp2r5b/Plcb2/Tpm2/Slc8a1/Atp1b4/Ppp2r2d/Prkca/Prkacb	rno:24242/rno:24654/rno:29716/rno:24239/rno:689560/rno:64672/rno:79255/rno:25643/rno:406169/rno:302950/rno:25665/rno:362739/rno:58942/rno:362339/rno:25620/rno:363122/rno:29132/rno:312668/rno:64155/rno:306243/rno:290561/rno:116590/rno:140727/rno:24224/rno:84020/rno:688228/rno:24215/rno:24852/rno:24837/rno:29556/rno:29413/rno:314384/rno:140725/rno:29557/rno:29275/rno:25399/rno:25400/rno:29248/rno:3…	47
rno05133	Pertussis	25/2007	68/6058	0.301176	1	ENSRNOG00000004060/ENSRNOG00000007372/ENSRNOG00000011971/ENSRNOG00000017819/ENSRNOG00000060869/ENSRNOG00000004649/ENSRNOG00000019465/ENSRNOG00000012804/ENSRNOG00000005965/ENSRNOG00000057451/ENSRNOG00000012749/ENSRNOG00000010966/ENSRNOG00000004062/ENSRNOG00000011438/ENSRNOG00000002843/ENSRNOG00000001849/ENSRNOG00000010475/ENSRNOG00000004639/ENSRNOG00000013634/ENSRNOG00000012807/ENSRNOG00000047657/…	Calm3/Casp1/C1s/Cd14/Irak1/Il1b/Gnai3/C1qc/Irak4/Itga5/C1qb/Itgb1/C4bpa/Sftpa1/Cxcl6/Mapk1/Casp3/Traf6/Myd88/C1qa/C4a/Nlrp3/Irf8/Ticam2/Il23a	rno:24242/rno:25166/rno:192262/rno:60350/rno:363520/rno:24494/rno:25643/rno:362634/rno:300177/rno:315346/rno:29687/rno:24511/rno:24235/rno:24773/rno:60665/rno:116590/rno:25402/rno:311245/rno:301059/rno:298566/rno:24233/rno:287362/rno:292060/rno:364867/rno:155140	25
rno05418	Fluid shear stress and atherosclerosis	47/2007	133/6058	0.322114	1	ENSRNOG00000019834/ENSRNOG00000001548/ENSRNOG00000004060/novel.1775/ENSRNOG00000026963/ENSRNOG00000030449/ENSRNOG00000022071/ENSRNOG00000018566/ENSRNOG00000028746/ENSRNOG00000018903/ENSRNOG00000004649/ENSRNOG00000007219/ENSRNOG00000017197/ENSRNOG00000016133/ENSRNOG00000022196/ENSRNOG00000031700/ENSRNOG00000019018/ENSRNOG00000012772/ENSRNOG00000019073/ENSRNOG00000022485/ENSRNOG00000020027/ENSRNOG0…	Hsp90ab1/Nfe2l2/Calm3/-/Hsp90b1/Gsta4/Itga2b/Ctsl/Gsto1/Pik3r1/Il1b/Hsp90aa1/Pdgfb/Sumo1/Bmpr2/Map3k5/Plat/Nqo1/Ikbkb/Chuk/Arhgef2/Kdr/Vcam1/Mgst1/Vegfa/Mmp2/Gsta1/Il1r2/Bcl2/Ccl2/Sumo2/LOC100910771/Cdh5/Acvr2a/Prkaa1/Mmp9/Src/Ctnnb1/Edn1/Sele/Il1r1/Sumo4/Map2k5/-/Nox1/Ifng/Cav3	rno:301252/rno:83619/rno:24242/rno:50663/rno:362862/rno:300850/rno:685269/rno:25697/rno:114846/rno:25513/rno:24494/rno:103692716/rno:24628/rno:301442/rno:140590/rno:365057/rno:25692/rno:24314/rno:84351/rno:309361/rno:310635/rno:25589/rno:25361/rno:171341/rno:83785/rno:81686/rno:108348061/rno:117022/rno:24224/rno:24770/rno:690244/rno:313121/rno:307618/rno:29263/rno:65248/rno:81687/rno:83805/rno:84…	47
rno00040	Pentose and glucuronate interconversions	8/2007	20/6058	0.331115	1	ENSRNOG00000002643/ENSRNOG00000008079/ENSRNOG00000000913/ENSRNOG00000038085/ENSRNOG00000001990/ENSRNOG00000006199/ENSRNOG00000009513/ENSRNOG00000017291	Ugdh/Ugp2/Gusb/Rpe/Ugt2b10/Ispd/Akr1b1/Sord	rno:83472/rno:289827/rno:24434/rno:501157/rno:286954/rno:493574/rno:24192/rno:24788	8
rno02010	ABC transporters	15/2007	40/6058	0.331613	1	ENSRNOG00000022305/ENSRNOG00000000457/ENSRNOG00000018126/ENSRNOG00000056524/ENSRNOG00000028781/ENSRNOG00000015538/ENSRNOG00000046727/ENSRNOG00000008557/ENSRNOG00000030216/ENSRNOG00000001082/ENSRNOG00000039656/ENSRNOG00000012892/ENSRNOG00000008012/ENSRNOG00000018697/ENSRNOG00000004378	Abcc1/Tap1/Abca1/Abcd1/Abcc6/Abcd2/Abcc2/Abcb8/Abcg3l1/Abcb9/Abca17/Abca4/Abcb1a/Abcb6/Abca5	rno:24565/rno:24811/rno:313210/rno:363516/rno:81642/rno:84356/rno:25303/rno:362302/rno:289453/rno:63886/rno:287112/rno:310836/rno:170913/rno:140669/rno:286970	15
rno04110	Cell cycle	42/2007	119/6058	0.33837	1	ENSRNOG00000005330/ENSRNOG00000025028/ENSRNOG00000009258/ENSRNOG00000006735/ENSRNOG00000002833/ENSRNOG00000026446/ENSRNOG00000016708/ENSRNOG00000013090/ENSRNOG00000055471/ENSRNOG00000009568/ENSRNOG00000005828/ENSRNOG00000003139/ENSRNOG00000050258/ENSRNOG00000005615/ENSRNOG00000021248/ENSRNOG00000020918/ENSRNOG00000005310/ENSRNOG00000001349/ENSRNOG00000007249/ENSRNOG00000004130/ENSRNOG00000010945/…	Crebbp/Prkdc/Cdk6/Cdkn2b/Gsk3b/Wee2/E2f1/Gadd45g/Ywhah/Hdac1/Skp1/Smc1a/Ccnd3/Gadd45a/Cdc25b/Ccnd1/Cul1/Mcm7/Cdkn1b/Anapc4/Ywhab/Orc5/Rad21/Cdc26/Cdc23/Fzr1/Bub3/Rbl2/Cdc27/Anapc10/Smc3/Espl1/Ywhaz/Orc2/Stt3a/Pttg1/Myc/Pcna/Cdkn2c/Cdc20/Atr/Anapc1	rno:54244/rno:360748/rno:114483/rno:25164/rno:84027/rno:502750/rno:399489/rno:291005/rno:25576/rno:297893/rno:287280/rno:63996/rno:25193/rno:25112/rno:171103/rno:58919/rno:362356/rno:288532/rno:83571/rno:305420/rno:56011/rno:362304/rno:314949/rno:366381/rno:291689/rno:314642/rno:361662/rno:81758/rno:360643/rno:361389/rno:29486/rno:315330/rno:25578/rno:301430/rno:500972/rno:64193/rno:24577/rno:257…	42
rno04064	NF-kappa B signaling pathway	31/2007	87/6058	0.346353	1	ENSRNOG00000017819/ENSRNOG00000047606/ENSRNOG00000060869/ENSRNOG00000006384/ENSRNOG00000004649/ENSRNOG00000049517/ENSRNOG00000005965/ENSRNOG00000019073/ENSRNOG00000022485/ENSRNOG00000014333/ENSRNOG00000005731/ENSRNOG00000034290/ENSRNOG00000017429/ENSRNOG00000015668/ENSRNOG00000003084/ENSRNOG00000010602/ENSRNOG00000009264/ENSRNOG00000002791/ENSRNOG00000005724/ENSRNOG00000004639/ENSRNOG00000000871/…	Cd14/Bcl2a1/Irak1/Ddx58/Il1b/Tnfaip3/Irak4/Ikbkb/Chuk/Vcam1/Birc3/Ccl21/Lat/Ccl19/Parp1/Birc2/Erc1/Bcl2/LOC100910771/Traf6/Cd40lg/Syk/Card10/Myd88/Bcl10/Il1r1/Ticam2/Bcl2l1/Tnfrsf13c/Tab2/Nfkbia	rno:60350/rno:170929/rno:363520/rno:297989/rno:24494/rno:683206/rno:300177/rno:84351/rno:309361/rno:25361/rno:78971/rno:298006/rno:81511/rno:362506/rno:25591/rno:60371/rno:266806/rno:24224/rno:313121/rno:311245/rno:84349/rno:25155/rno:315120/rno:301059/rno:83477/rno:25663/rno:364867/rno:24888/rno:500910/rno:308267/rno:25493	31
rno05168	Herpes simplex infection	60/2007	173/6058	0.357325	1	ENSRNOG00000005330/ENSRNOG00000000451/ENSRNOG00000017414/ENSRNOG00000027360/ENSRNOG00000059968/ENSRNOG00000000520/ENSRNOG00000006384/ENSRNOG00000004649/ENSRNOG00000049282/ENSRNOG00000009432/ENSRNOG00000005528/ENSRNOG00000005828/ENSRNOG00000050210/ENSRNOG00000019073/ENSRNOG00000022485/ENSRNOG00000000457/ENSRNOG00000019142/ENSRNOG00000032708/ENSRNOG00000008400/ENSRNOG00000032844/ENSRNOG00000027017/…	Crebbp/RT1-Ba/Irf7/Srsf7/Jak2/Srsf3/Ddx58/Il1b/Oas2/Eif2s1/Tbk1/Skp1/RT1-CE10/Ikbkb/Chuk/Tap1/Fas/RT1-Bb/Pml/RT1-Da/Rnasel/Cd74/Eif2ak3/Ifit1/Nectin2/Cul1/Srsf1/Ifit1bl/Hcfc1/Ccl5/Irf9/Casp3/Per2/Jak1/Ccl2/LOC100910771/Hnrnpk/Oas1a/Casp8/Taf13/RT1-M3-1/Socs3/Traf6/Myd88/LOC100363502/Gtf2i/RT1-CE7/Tbpl1/Srsf6/Eif2ak4/Ptpn11/Nxf1/Ube2r2/Usp7/Ifng/Pou2f3/Tab2/Nfkbia/Ifih1/Taf4b	rno:54244/rno:309621/rno:293624/rno:362687/rno:24514/rno:361814/rno:297989/rno:24494/rno:363938/rno:54318/rno:299827/rno:287280/rno:414792/rno:84351/rno:309361/rno:24811/rno:246097/rno:309622/rno:315713/rno:294269/rno:359726/rno:25599/rno:29702/rno:56824/rno:308417/rno:362356/rno:689890/rno:294090/rno:363519/rno:81780/rno:305896/rno:25402/rno:63840/rno:84598/rno:24770/rno:313121/rno:117282/rno:19…	60
rno04612	Antigen processing and presentation	24/2007	67/6058	0.362237	1	ENSRNOG00000019834/ENSRNOG00000018294/ENSRNOG00000003343/ENSRNOG00000016596/ENSRNOG00000017123/ENSRNOG00000000451/ENSRNOG00000015018/ENSRNOG00000010309/ENSRNOG00000016294/ENSRNOG00000018566/ENSRNOG00000007219/ENSRNOG00000012702/ENSRNOG00000050647/ENSRNOG00000050210/ENSRNOG00000000457/ENSRNOG00000032708/ENSRNOG00000032844/ENSRNOG00000018735/ENSRNOG00000007089/ENSRNOG00000003029/ENSRNOG00000000763/…	Hsp90ab1/Hspa5/Canx/Hspa4/B2m/RT1-Ba/Pdia3/Nfyb/Cd4/Ctsl/Hsp90aa1/Nfya/Hspa1b/RT1-CE10/Tap1/RT1-Bb/RT1-Da/Cd74/Lgmn/Calr/RT1-M3-1/RT1-CE7/Ifng/Psme3	rno:301252/rno:25617/rno:29144/rno:266759/rno:24223/rno:309621/rno:29468/rno:25336/rno:24932/rno:25697/rno:103692716/rno:29508/rno:294254/rno:414792/rno:24811/rno:309622/rno:294269/rno:25599/rno:63865/rno:64202/rno:24747/rno:368153/rno:25712/rno:287716	24
rno01521	EGFR tyrosine kinase inhibitor resistance	27/2007	76/6058	0.368498	1	ENSRNOG00000013780/ENSRNOG00000059968/ENSRNOG00000002833/ENSRNOG00000004332/ENSRNOG00000014187/ENSRNOG00000018903/ENSRNOG00000017197/ENSRNOG00000052343/ENSRNOG00000046829/ENSRNOG00000019742/ENSRNOG00000019598/ENSRNOG00000009615/ENSRNOG00000001849/ENSRNOG00000000299/ENSRNOG00000002791/ENSRNOG00000011157/ENSRNOG00000009495/ENSRNOG00000016374/ENSRNOG00000016818/ENSRNOG00000020716/ENSRNOG00000010695/…	Nf1/Jak2/Gsk3b/Egfr/Igf1r/Pik3r1/Pdgfb/Eif4e/Kdr/Stat3/Vegfa/Mtor/Mapk1/Foxo3/Bcl2/Jak1/Src/Fgfr2/Fgfr3/Axl/Pdgfc/Sos1/Met/Gab1/Nras/Bcl2l1/Prkca	rno:24592/rno:24514/rno:84027/rno:24329/rno:25718/rno:25513/rno:24628/rno:117045/rno:25589/rno:25125/rno:83785/rno:56718/rno:116590/rno:294515/rno:24224/rno:84598/rno:83805/rno:25022/rno:84489/rno:308444/rno:79429/rno:313845/rno:24553/rno:361388/rno:24605/rno:24888/rno:24680	27
rno05200	Pathways in cancer	161/2007	475/6058	0.373539	1	ENSRNOG00000019834/ENSRNOG00000005330/ENSRNOG00000001548/ENSRNOG00000011134/ENSRNOG00000004060/ENSRNOG00000004810/ENSRNOG00000018268/ENSRNOG00000059507/ENSRNOG00000009258/ENSRNOG00000007443/ENSRNOG00000026963/ENSRNOG00000013963/ENSRNOG00000002680/ENSRNOG00000007036/ENSRNOG00000030449/ENSRNOG00000018835/ENSRNOG00000011300/ENSRNOG00000014395/ENSRNOG00000059968/ENSRNOG00000018951/ENSRNOG00000022071/…	Hsp90ab1/Crebbp/Nfe2l2/Lama2/Calm3/Plcb1/Hhip/Lamc3/Cdk6/Jag1/Hsp90b1/Il6st/Lamc1/Tgfbr1/Gsta4/Notch2/Lama3/Gli3/Jak2/Col4a5/Itga2b/Cdkn2b/Col4a1/Col4a2/Notch1/Gsk3b/Cxcr4/Fh/Lama4/Csf3r/Pmaip1/Rala/Egfr/Apc/Igf1r/E2f1/Gsto1/Pik3r1/Jup/Csf2rb/Gnai3/Ralbp1/Hsp90aa1/Pdgfb/Itga3/Sufu/Gadd45g/Lama5/Hdac1/Apc2/Skp1/Nqo1/Cblb/Ikbkb/Chuk/Col4a3/Col4a6/Fas/Lamb3/Adcy9/Cdh1/Itgb1/Fgf1/Ccnd3/Gnb3/Pml/Pparg…	rno:301252/rno:54244/rno:83619/rno:309368/rno:24242/rno:24654/rno:291936/rno:311862/rno:114483/rno:29146/rno:362862/rno:25205/rno:117036/rno:29591/rno:300850/rno:29492/rno:307582/rno:140588/rno:24514/rno:363457/rno:685269/rno:25164/rno:290905/rno:306628/rno:25496/rno:84027/rno:60628/rno:24368/rno:309816/rno:298518/rno:492821/rno:81757/rno:24329/rno:24205/rno:25718/rno:399489/rno:114846/rno:25513/…	161
rno04657	IL-17 signaling pathway	31/2007	88/6058	0.375205	1	ENSRNOG00000019834/ENSRNOG00000026963/ENSRNOG00000002833/ENSRNOG00000011557/ENSRNOG00000004649/ENSRNOG00000007219/ENSRNOG00000049517/ENSRNOG00000011483/ENSRNOG00000005528/ENSRNOG00000019073/ENSRNOG00000022485/ENSRNOG00000011153/ENSRNOG00000015498/ENSRNOG00000050323/ENSRNOG00000002843/ENSRNOG00000002802/ENSRNOG00000001849/ENSRNOG00000057347/ENSRNOG00000010475/ENSRNOG00000007159/ENSRNOG00000005724/…	Hsp90ab1/Hsp90b1/Gsk3b/S100a8/Il1b/Hsp90aa1/Tnfaip3/S100a9/Tbk1/Ikbkb/Chuk/Il17ra/Il17rb/Srsf1/Cxcl6/Cxcl1/Mapk1/Cebpb/Casp3/Ccl2/LOC100910771/Il17re/Casp8/Mmp9/Traf6/Mmp13/Cxcl10/Mapk6/Ifng/Tab2/Nfkbia	rno:301252/rno:362862/rno:84027/rno:116547/rno:24494/rno:103692716/rno:683206/rno:94195/rno:299827/rno:84351/rno:309361/rno:312679/rno:306247/rno:689890/rno:60665/rno:81503/rno:116590/rno:24253/rno:25402/rno:24770/rno:313121/rno:362417/rno:64044/rno:81687/rno:311245/rno:171052/rno:245920/rno:58840/rno:25712/rno:308267/rno:25493	31
rno04060	Cytokine-cytokine receptor interaction	70/2007	205/6058	0.402643	1	ENSRNOG00000009848/ENSRNOG00000013963/ENSRNOG00000007036/ENSRNOG00000022242/ENSRNOG00000021987/ENSRNOG00000028638/ENSRNOG00000003866/ENSRNOG00000008759/ENSRNOG00000022990/ENSRNOG00000004332/ENSRNOG00000026759/ENSRNOG00000004649/ENSRNOG00000010315/ENSRNOG00000000187/ENSRNOG00000017197/ENSRNOG00000019622/ENSRNOG00000022196/ENSRNOG00000048239/ENSRNOG00000014269/ENSRNOG00000019142/ENSRNOG00000011153/…	Il18/Il6st/Tgfbr1/Cxcl9/Tnfrsf17/Il10rb/Cxcr4/Csf3r/Ifnk/Egfr/Ccr8/Il1b/Ccr4/Csf2rb/Pdgfb/Ackr3/Bmpr2/Cxcr1/Cxcr2/Fas/Il17ra/Cxcr3/Vegfd/Kdr/Ccl24/Ccl21/Tnfrsf13b/Il12rb2/Ccl19/Il17rb/Cxcr6/Vegfa/Il1r2/Xcr1/Il18r1/Tnfrsf8/Il2ra/Ccl5/Ccl2/Il20rb/Acvr2a/Il1rap/Il17re/Ccr6/Acvr1b/Il21/Tnfrsf11b/Cd40lg/Flt4/Lifr/Il1r1/Il7/Osmr/Epo/Cxcl10/Flt3/Ccr9/Il22ra2/Tnfsf9/Ccr1/Cxcl14/Osm/Ccr5/Met/Vegfc/Amh/Ifn…	rno:29197/rno:25205/rno:29591/rno:246759/rno:287034/rno:304091/rno:60628/rno:298518/rno:313152/rno:24329/rno:301066/rno:24494/rno:171054/rno:171081/rno:24628/rno:84348/rno:140590/rno:54258/rno:29385/rno:246097/rno:312679/rno:84475/rno:360457/rno:25589/rno:288593/rno:298006/rno:103693341/rno:171334/rno:362506/rno:306247/rno:100124593/rno:83785/rno:117022/rno:301086/rno:301365/rno:25069/rno:25704/r…	70
rno05219	Bladder cancer	13/2007	36/6058	0.412057	1	ENSRNOG00000004332/ENSRNOG00000016708/ENSRNOG00000020151/ENSRNOG00000020918/ENSRNOG00000019598/ENSRNOG00000016695/ENSRNOG00000001849/ENSRNOG00000017539/ENSRNOG00000009495/ENSRNOG00000004362/ENSRNOG00000016818/ENSRNOG00000023079/ENSRNOG00000004500	Egfr/E2f1/Cdh1/Ccnd1/Vegfa/Mmp2/Mapk1/Mmp9/Src/Rps6ka5/Fgfr3/Nras/Myc	rno:24329/rno:399489/rno:83502/rno:58919/rno:83785/rno:81686/rno:116590/rno:81687/rno:83805/rno:314384/rno:84489/rno:24605/rno:24577	13
rno01230	Biosynthesis of amino acids	25/2007	72/6058	0.430064	1	ENSRNOG00000007316/ENSRNOG00000011351/ENSRNOG00000013304/ENSRNOG00000015020/ENSRNOG00000033915/ENSRNOG00000058249/ENSRNOG00000029528/ENSRNOG00000018367/ENSRNOG00000013520/ENSRNOG00000005576/ENSRNOG00000011452/ENSRNOG00000010658/ENSRNOG00000001214/ENSRNOG00000057988/ENSRNOG00000056011/ENSRNOG00000038085/ENSRNOG00000003177/ENSRNOG00000050585/ENSRNOG00000024128/ENSRNOG00000015290/ENSRNOG00000060262/…	Idh3B/Mat1a/Arg1/Idh1/Gpt/Pgk1/Cbs/Taldo1/Mat2a/Rpia/Aldoc/LOC103691744/Pfkl/Pfkm/LOC314140/Rpe/Mat2b/Pgam1/Aco2/Tpi1/Prps1/Prps2/Aldob/Pgam2/Psph	rno:94173/rno:25331/rno:29221/rno:24479/rno:81670/rno:24644/rno:24250/rno:83688/rno:171347/rno:362383/rno:24191/rno:24962/rno:25741/rno:65152/rno:314140/rno:501157/rno:683630/rno:24642/rno:79250/rno:24849/rno:29562/rno:24689/rno:24190/rno:24959/rno:304429	25
rno04932	Non-alcoholic fatty liver disease (NAFLD)	49/2007	144/6058	0.4398	1	ENSRNOG00000014656/ENSRNOG00000061499/ENSRNOG00000006789/ENSRNOG00000010298/ENSRNOG00000001821/ENSRNOG00000002833/ENSRNOG00000014597/ENSRNOG00000034234/ENSRNOG00000030700/ENSRNOG00000018903/ENSRNOG00000017801/ENSRNOG00000004649/ENSRNOG00000009432/ENSRNOG00000031700/ENSRNOG00000012550/ENSRNOG00000013331/ENSRNOG00000019073/ENSRNOG00000030237/ENSRNOG00000019142/ENSRNOG00000019851/ENSRNOG00000007827/…	Cox8b/Kmt2d/Ddit3/Xbp1/Adipoq/Gsk3b/Irs1/Mt-co1/Mt-cox3/Pik3r1/Atf4/Il1b/Eif2s1/Map3k5/Uqcrh/Sdha/Ikbkb/Cox7c/Fas/Cox6a2/Cox4i2/Ndufb3/Ndufv2/Uqcrc2/Ndufs1/Eif2ak3/Ndufs4/Mt-cyb/Bid/Casp3/Prkaa1/Mlxip/Ndufs5/Ndufb9/Casp8/Ndufc1/Socs3/Cyp2e1/LOC100363502/Sdhb/Prkab2/Cox5a/Ndufa5/Map3k11/Ndufa4l2/Cox8a/Uqcrb/Ndufa11/Ndufb10	rno:25250/rno:100362634/rno:29467/rno:289754/rno:246253/rno:84027/rno:25467/rno:26195/rno:26204/rno:25513/rno:79255/rno:24494/rno:54318/rno:365057/rno:366448/rno:157074/rno:84351/rno:100188937/rno:246097/rno:25278/rno:84683/rno:301427/rno:81728/rno:293448/rno:301458/rno:29702/rno:499529/rno:26192/rno:64625/rno:25402/rno:65248/rno:304479/rno:362588/rno:299954/rno:64044/rno:689938/rno:89829/rno:250…	49
rno03450	Non-homologous end-joining	5/2007	13/6058	0.441644	1	ENSRNOG00000025028/ENSRNOG00000016105/ENSRNOG00000016748/ENSRNOG00000006392/ENSRNOG00000014605	Prkdc/Xrcc5/Poll/Xrcc6/Lig4	rno:360748/rno:363247/rno:361767/rno:25019/rno:290907	5
rno00910	Nitrogen metabolism	6/2007	16/6058	0.446075	1	ENSRNOG00000005669/ENSRNOG00000010079/ENSRNOG00000017766/ENSRNOG00000009629/ENSRNOG00000029330/ENSRNOG00000057367	Car8/Car3/Car12/Car2/Ca5b/Glud1	rno:297814/rno:54232/rno:363085/rno:54231/rno:302669/rno:24399	6
rno00532	Glycosaminoglycan biosynthesis - chondroitin sulfate / dermatan sulfate	7/2007	19/6058	0.449309	1	ENSRNOG00000016381/ENSRNOG00000025930/ENSRNOG00000000824/ENSRNOG00000000572/ENSRNOG00000045997/ENSRNOG00000016267/ENSRNOG00000013024	Ust/Chst13/Dse/Chst3/Chst14/Chst15/Csgalnact1	rno:361450/rno:500257/rno:365583/rno:84468/rno:691394/rno:286974/rno:306375	7
rno04966	Collecting duct acid secretion	9/2007	25/6058	0.453718	1	ENSRNOG00000009080/ENSRNOG00000020951/ENSRNOG00000004846/ENSRNOG00000008163/ENSRNOG00000011905/ENSRNOG00000011891/ENSRNOG00000009629/ENSRNOG00000020985/ENSRNOG00000001992	Atp6v1d/Slc4a1/Atp6v1c1/Atp6v1g1/Atp6v1e1/Atp6v1b2/Car2/Atp4a/Atp6v1a	rno:299159/rno:24779/rno:299971/rno:298103/rno:297566/rno:117596/rno:54231/rno:24216/rno:685232	9
rno03020	RNA polymerase	10/2007	28/6058	0.455282	1	ENSRNOG00000024779/ENSRNOG00000016231/ENSRNOG00000020799/ENSRNOG00000018349/ENSRNOG00000016260/ENSRNOG00000010750/ENSRNOG00000013545/ENSRNOG00000033560/ENSRNOG00000010408/ENSRNOG00000019079	Polr2b/Polr2d/Polr2i/Polr1b/Polr3g/Twistnb/Polr2e/Polr3c/Polr2k/Polr1c	rno:289561/rno:364834/rno:292778/rno:83582/rno:685465/rno:362728/rno:690966/rno:310685/rno:100361574/rno:301246	10
rno01523	Antifolate resistance	11/2007	31/6058	0.456565	1	ENSRNOG00000004649/ENSRNOG00000022305/ENSRNOG00000019073/ENSRNOG00000022485/ENSRNOG00000019890/ENSRNOG00000019074/ENSRNOG00000019894/ENSRNOG00000007351/ENSRNOG00000046727/ENSRNOG00000028292/ENSRNOG00000001232	Il1b/Abcc1/Ikbkb/Chuk/Folr2/Alox12e/Izumo1r/Ggh/Abcc2/Gart/Slc19a1	rno:24494/rno:24565/rno:84351/rno:309361/rno:293154/rno:303252/rno:690037/rno:25455/rno:25303/rno:288259/rno:29723	11
rno00620	Pyruvate metabolism	12/2007	34/6058	0.457632	1	ENSRNOG00000013009/ENSRNOG00000006364/ENSRNOG00000018755/ENSRNOG00000000541/ENSRNOG00000008103/ENSRNOG00000003653/ENSRNOG00000019189/ENSRNOG00000028616/ENSRNOG00000025383/ENSRNOG00000007895/ENSRNOG00000013000/ENSRNOG00000001344	Ldha/Dld/Acss2/Glo1/Mdh1/Fh/Acat2/Pck1/Pdha1/Pdhb/Ldhb/Aldh2	rno:24533/rno:298942/rno:311569/rno:294320/rno:24551/rno:24368/rno:308100/rno:362282/rno:29554/rno:289950/rno:24534/rno:29539	12
rno04213	Longevity regulating pathway - multiple species	19/2007	55/6058	0.461768	1	ENSRNOG00000061499/ENSRNOG00000002115/ENSRNOG00000019048/ENSRNOG00000014597/ENSRNOG00000014187/ENSRNOG00000018903/ENSRNOG00000009568/ENSRNOG00000050647/ENSRNOG00000003821/ENSRNOG00000049768/ENSRNOG00000013397/ENSRNOG00000009615/ENSRNOG00000000299/ENSRNOG00000012799/ENSRNOG00000018166/ENSRNOG00000013133/ENSRNOG00000019693/ENSRNOG00000023079/ENSRNOG00000004978	Kmt2d/Sod1/Sod2/Irs1/Igf1r/Pik3r1/Hdac1/Hspa1b/Rptor/Adcy9/Foxo1/Mtor/Foxo3/Prkaa1/Prkab2/Foxa2/Clpb/Nras/Prkacb	rno:100362634/rno:24786/rno:24787/rno:25467/rno:25718/rno:25513/rno:297893/rno:294254/rno:287871/rno:302950/rno:84482/rno:56718/rno:294515/rno:65248/rno:64562/rno:25099/rno:65041/rno:24605/rno:293508	19
rno04918	Thyroid hormone synthesis	22/2007	64/6058	0.4626	1	ENSRNOG00000018294/ENSRNOG00000003343/ENSRNOG00000004810/ENSRNOG00000026963/ENSRNOG00000006228/ENSRNOG00000017801/ENSRNOG00000000431/ENSRNOG00000009751/ENSRNOG00000049768/ENSRNOG00000012826/ENSRNOG00000058692/ENSRNOG00000032378/ENSRNOG00000016793/ENSRNOG00000056184/ENSRNOG00000039777/ENSRNOG00000017395/ENSRNOG00000002911/ENSRNOG00000058337/ENSRNOG00000007059/ENSRNOG00000055672/ENSRNOG00000003491/…	Hspa5/Canx/Plcb1/Hsp90b1/Pdia4/Atf4/Atf6b/Gpx7/Adcy9/Creb3l2/Slc26a4/Atp1a4/Tshb/Lrp2/Ttf1/Duox2/Alb/Plcb2/Atp1b4/Gpx2/Prkca/Prkacb	rno:25617/rno:29144/rno:24654/rno:362862/rno:116598/rno:79255/rno:406169/rno:298376/rno:302950/rno:362339/rno:29440/rno:29132/rno:25653/rno:29216/rno:499766/rno:79107/rno:24186/rno:85240/rno:84396/rno:29326/rno:24680/rno:293508	22
rno05100	Bacterial invasion of epithelial cells	25/2007	73/6058	0.463146	1	ENSRNOG00000010765/ENSRNOG00000059705/ENSRNOG00000028062/ENSRNOG00000026490/ENSRNOG00000019253/ENSRNOG00000017952/ENSRNOG00000014289/ENSRNOG00000018903/ENSRNOG00000018683/ENSRNOG00000057451/ENSRNOG00000001982/ENSRNOG00000020151/ENSRNOG00000010966/ENSRNOG00000018953/ENSRNOG00000008444/ENSRNOG00000009495/ENSRNOG00000054172/ENSRNOG00000000991/ENSRNOG00000008673/ENSRNOG00000052745/ENSRNOG00000017879/…	Vcl/Elmo1/Arpc5/Dnm3/Bcar1/Sept2/Arpc2/Pik3r1/Dock1/Itga5/Cblb/Cdh1/Itgb1/Cblc/Cbl/Src/Ctnnb1/Arpc1b/Arpc3/Met/Gab1/Pxn/Was/Arpc4/Cav3	rno:305679/rno:361251/rno:360854/rno:171574/rno:25414/rno:117515/rno:301511/rno:25513/rno:309081/rno:315346/rno:171136/rno:83502/rno:24511/rno:292699/rno:500985/rno:83805/rno:84353/rno:54227/rno:288669/rno:24553/rno:361388/rno:360820/rno:317371/rno:297518/rno:29161	25
rno05152	Tuberculosis	51/2007	151/6058	0.463238	1	ENSRNOG00000014525/ENSRNOG00000005330/ENSRNOG00000054251/ENSRNOG00000004060/ENSRNOG00000019525/ENSRNOG00000009848/ENSRNOG00000018251/ENSRNOG00000000451/ENSRNOG00000006548/ENSRNOG00000010309/ENSRNOG00000059968/ENSRNOG00000017819/ENSRNOG00000024159/ENSRNOG00000060869/ENSRNOG00000028638/ENSRNOG00000000164/ENSRNOG00000004649/ENSRNOG00000012702/ENSRNOG00000005965/ENSRNOG00000021144/ENSRNOG00000061394/…	Hspd1/Crebbp/Clec7a/Calm3/Hspa9/Il18/Mrc1/RT1-Ba/Mrc2/Nfyb/Jak2/Cd14/Fcer1g/Irak1/Il10rb/Lamp2/Il1b/Nfya/Irak4/Cebpg/Clec4e/Fcgr2b/RT1-Bb/RT1-Da/Cd74/Ksr1/Ripk2/Apaf1/Mapk1/Bid/Ppp3r1/Cebpb/Casp3/Bcl2/Jak1/Casp8/Src/Traf6/LOC100911825/Syk/Ppp3ca/Myd88/LOC100363502/Bcl10/Fcgr1a/Camk2a/Camp/Cd209e/Eea1/Ifng/Il23a	rno:63868/rno:54244/rno:502902/rno:24242/rno:291671/rno:29197/rno:291327/rno:309621/rno:498011/rno:25336/rno:24514/rno:60350/rno:25441/rno:363520/rno:304091/rno:24944/rno:24494/rno:29508/rno:300177/rno:25301/rno:450223/rno:289211/rno:309622/rno:294269/rno:25599/rno:360573/rno:362491/rno:78963/rno:116590/rno:64625/rno:29748/rno:24253/rno:25402/rno:24224/rno:84598/rno:64044/rno:83805/rno:311245/rno…	51
rno03015	mRNA surveillance pathway	28/2007	82/6058	0.463493	1	ENSRNOG00000021215/ENSRNOG00000004061/ENSRNOG00000012778/ENSRNOG00000017829/ENSRNOG00000023605/ENSRNOG00000019450/ENSRNOG00000004700/ENSRNOG00000017397/ENSRNOG00000023591/ENSRNOG00000005733/ENSRNOG00000022999/ENSRNOG00000004827/ENSRNOG00000016698/ENSRNOG00000014531/ENSRNOG00000007416/ENSRNOG00000052418/ENSRNOG00000008639/ENSRNOG00000061128/ENSRNOG00000039994/ENSRNOG00000020668/ENSRNOG00000000068/…	Rbm8a/Pnn/Magoh/Ssu72/Ncbp1/Etf1/Nxt1/Upf3a/Ppp2r3c/Cpsf2/Ppp2r3a/Papola/Rnmt/Hbs1l/Clp1/Cpsf3/Pabpc1/Pelo/Upf3b/Cpsf7/Ppp2r5a/Eif4a3/Wdr82/Nxf1/Ppp2r5b/Ppp2r2d/Upf1/Pabpc4l	rno:295284/rno:368070/rno:298385/rno:298681/rno:298075/rno:307503/rno:296219/rno:361176/rno:362739/rno:299256/rno:363122/rno:314417/rno:291534/rno:293408/rno:311166/rno:298916/rno:171350/rno:294754/rno:313449/rno:365407/rno:312754/rno:688288/rno:686295/rno:59087/rno:309179/rno:246255/rno:684558/rno:295010	28
rno01200	Carbon metabolism	37/2007	109/6058	0.46381	1	ENSRNOG00000009845/ENSRNOG00000006364/ENSRNOG00000007316/ENSRNOG00000018755/ENSRNOG00000008103/ENSRNOG00000003653/ENSRNOG00000015020/ENSRNOG00000033915/ENSRNOG00000009512/ENSRNOG00000058249/ENSRNOG00000018367/ENSRNOG00000005686/ENSRNOG00000017481/ENSRNOG00000013331/ENSRNOG00000005576/ENSRNOG00000011452/ENSRNOG00000019189/ENSRNOG00000001214/ENSRNOG00000057988/ENSRNOG00000056011/ENSRNOG00000038085/…	Acadm/Dld/Idh3B/Acss2/Mdh1/Fh/Idh1/Gpt/Esd/Pgk1/Taldo1/Suclg2/Sucla2/Sdha/Rpia/Aldoc/Acat2/Pfkl/Pfkm/LOC314140/Rpe/G6pd/Pgam1/Pdha1/Aco2/Sdhb/Tpi1/Idnk/Pdhb/Prps1/Prps2/Aldob/Pgam2/Glud1/Hibch/Gldc/Psph	rno:24158/rno:298942/rno:94173/rno:311569/rno:24551/rno:24368/rno:24479/rno:81670/rno:290401/rno:24644/rno:83688/rno:362404/rno:361071/rno:157074/rno:362383/rno:24191/rno:308100/rno:25741/rno:65152/rno:314140/rno:501157/rno:24377/rno:24642/rno:29554/rno:79250/rno:298596/rno:24849/rno:498695/rno:289950/rno:29562/rno:24689/rno:24190/rno:24959/rno:24399/rno:301384/rno:309312/rno:304429	37
rno04142	Lysosome	39/2007	116/6058	0.490168	1	ENSRNOG00000059373/ENSRNOG00000014956/ENSRNOG00000000304/ENSRNOG00000012616/ENSRNOG00000021155/ENSRNOG00000018566/ENSRNOG00000000164/ENSRNOG00000016262/ENSRNOG00000014461/ENSRNOG00000019077/ENSRNOG00000016496/ENSRNOG00000006845/ENSRNOG00000005228/ENSRNOG00000014997/ENSRNOG00000010034/ENSRNOG00000007089/ENSRNOG00000012062/ENSRNOG00000019859/ENSRNOG00000018977/ENSRNOG00000000913/ENSRNOG00000007650/…	M6pr/Slc11a1/Cd164/Ppt1/Ctsk/Ctsl/Lamp2/Dnase2b/Galns/Lipa/Ctsc/Psapl1/Gnptab/Igf2r/Asah1/Lgmn/Npc2/Pla2g15/Ap3d1/Gusb/Cd63/Acp5/Laptm5/Ap4b1/Abcb9/Gla/Ap3m1/Idua/Psap/Lamp3/Cln5/Slc11a2/Ctsw/Ap1s2/Ap1s1/Ctse/Mcpt8/Ctsf/Smpd1	rno:312689/rno:316519/rno:83689/rno:29411/rno:29175/rno:25697/rno:24944/rno:59296/rno:292073/rno:25055/rno:25423/rno:289720/rno:362865/rno:25151/rno:84431/rno:63865/rno:286898/rno:361401/rno:314633/rno:24434/rno:29186/rno:100911394/rno:89783/rno:310746/rno:63886/rno:363494/rno:171126/rno:360904/rno:25524/rno:303801/rno:306128/rno:25715/rno:293676/rno:302671/rno:360785/rno:25424/rno:408207/rno:361…	39
rno04137	Mitophagy - animal	20/2007	59/6058	0.498987	1	ENSRNOG00000017243/ENSRNOG00000003889/ENSRNOG00000008393/ENSRNOG00000020513/ENSRNOG00000016708/ENSRNOG00000017801/ENSRNOG00000017941/ENSRNOG00000020730/ENSRNOG00000005528/ENSRNOG00000011057/ENSRNOG00000017422/ENSRNOG00000006069/ENSRNOG00000039754/ENSRNOG00000019930/ENSRNOG00000000299/ENSRNOG00000008658/ENSRNOG00000009495/ENSRNOG00000053362/ENSRNOG00000023079/ENSRNOG00000007946	Bnip3/Tbc1d15/Tax1bp1/Becn1/E2f1/Atf4/Optn/Nbr1/Tbk1/Mfn1/Ambra1/Eif2ak3/Rab7b/Rhot2/Foxo3/Mitf/Src/Gabarapl1/Nras/Bcl2l1	rno:84480/rno:366896/rno:246244/rno:114558/rno:399489/rno:79255/rno:246294/rno:303554/rno:299827/rno:192647/rno:59319/rno:29702/rno:501854/rno:287156/rno:294515/rno:25094/rno:83805/rno:689161/rno:24605/rno:24888	20
rno05144	Malaria	17/2007	50/6058	0.501071	1	ENSRNOG00000047321/ENSRNOG00000029886/ENSRNOG00000009848/ENSRNOG00000061299/ENSRNOG00000047098/ENSRNOG00000058105/ENSRNOG00000004649/ENSRNOG00000020451/ENSRNOG00000014333/ENSRNOG00000007159/novel.1048/ENSRNOG00000000871/ENSRNOG00000013634/ENSRNOG00000002723/ENSRNOG00000052745/ENSRNOG00000007468/ENSRNOG00000040108	Hba-a2/Hba-a2/Il18/LOC103694857/LOC103694855/Hbb/Il1b/Cd81/Vcam1/Ccl2/-/Cd40lg/Myd88/Sele/Met/Ifng/Cd36	rno:360504/rno:25632/rno:29197/rno:100134871/rno:103694857/rno:24440/rno:24494/rno:25621/rno:25361/rno:24770/rno:688972/rno:84349/rno:301059/rno:25544/rno:24553/rno:25712/rno:29184	17
rno00970	Aminoacyl-tRNA biosynthesis	16/2007	47/6058	0.501849	1	ENSRNOG00000007739/ENSRNOG00000017852/ENSRNOG00000028105/ENSRNOG00000018304/ENSRNOG00000019456/ENSRNOG00000014119/ENSRNOG00000011052/ENSRNOG00000002393/ENSRNOG00000016087/ENSRNOG00000003743/ENSRNOG00000025459/ENSRNOG00000016135/ENSRNOG00000004359/ENSRNOG00000019023/ENSRNOG00000060912/ENSRNOG00000020255	Rars/Nars/Hars/Lars/Kars/Farsb/Gars/Eprs/Hars2/Dars/Mars/Fars2/Wars/Tars/Qars/Sars	rno:287191/rno:291556/rno:307492/rno:291624/rno:292028/rno:301544/rno:297113/rno:289352/rno:307491/rno:116483/rno:299851/rno:306879/rno:314442/rno:294810/rno:290868/rno:266975	16
rno00600	Sphingolipid metabolism	15/2007	44/6058	0.502679	1	ENSRNOG00000015895/ENSRNOG00000000565/ENSRNOG00000015644/ENSRNOG00000010034/ENSRNOG00000003601/ENSRNOG00000008116/ENSRNOG00000017022/ENSRNOG00000012536/ENSRNOG00000021138/ENSRNOG00000011513/ENSRNOG00000004443/ENSRNOG00000011284/ENSRNOG00000002781/ENSRNOG00000037695/ENSRNOG00000017977	B4galt6/Sgpl1/Ugcg/Asah1/RGD1564463/Plpp3/Cerk/Sgms1/Cers2/Gla/Sptlc3/Sgms2/Kdsr/Sgpp2/Smpd1	rno:65196/rno:286896/rno:83626/rno:84431/rno:289322/rno:192270/rno:300129/rno:353229/rno:310667/rno:363494/rno:296188/rno:310849/rno:360833/rno:301543/rno:308909	15
rno04672	Intestinal immune network for IgA production	13/2007	38/6058	0.504531	1	ENSRNOG00000000451/ENSRNOG00000021987/ENSRNOG00000003866/ENSRNOG00000023109/ENSRNOG00000046196/ENSRNOG00000038835/ENSRNOG00000032708/ENSRNOG00000032844/ENSRNOG00000002304/ENSRNOG00000010283/ENSRNOG00000000871/ENSRNOG00000006311/ENSRNOG00000007664	RT1-Ba/Tnfrsf17/Cxcr4/Icoslg/Icos/Cd86/RT1-Bb/RT1-Da/Tnfrsf13b/Cd28/Cd40lg/Ccr9/Tnfrsf13c	rno:309621/rno:287034/rno:60628/rno:499415/rno:64545/rno:56822/rno:309622/rno:294269/rno:103693341/rno:25660/rno:84349/rno:282832/rno:500910	13
rno04919	Thyroid hormone signaling pathway	36/2007	108/6058	0.518557	1	ENSRNOG00000005330/ENSRNOG00000003679/ENSRNOG00000004810/ENSRNOG00000018835/ENSRNOG00000019322/ENSRNOG00000002833/ENSRNOG00000000413/ENSRNOG00000018903/ENSRNOG00000014276/ENSRNOG00000017170/ENSRNOG00000010680/ENSRNOG00000009568/ENSRNOG00000009066/ENSRNOG00000061237/ENSRNOG00000002832/ENSRNOG00000013397/ENSRNOG00000020918/ENSRNOG00000032378/ENSRNOG00000007975/ENSRNOG00000009615/ENSRNOG00000055246/…	Crebbp/Med13/Plcb1/Notch2/Notch1/Gsk3b/Pln/Pik3r1/Plce1/Med4/Med12l/Hdac1/Thra/Dio1/Slc16a2/Foxo1/Ccnd1/Atp1a4/Ncoa2/Mtor/Ncor1/Mapk1/Slc16a10/Src/Myh6/Ctnnb1/Notch3/Nras/Myc/Tsc2/Slc2a1/Plcb2/Atp1b4/Prkca/Rxrg/Prkacb	rno:54244/rno:303403/rno:24654/rno:29492/rno:25496/rno:84027/rno:64672/rno:25513/rno:114633/rno:306030/rno:690752/rno:297893/rno:81812/rno:25430/rno:259248/rno:84482/rno:58919/rno:29132/rno:83724/rno:56718/rno:54299/rno:116590/rno:170566/rno:83805/rno:29556/rno:84353/rno:56761/rno:24605/rno:24577/rno:24855/rno:24778/rno:85240/rno:84396/rno:24680/rno:83574/rno:293508	36
rno05203	Viral carcinogenesis	61/2007	184/6058	0.525733	1	ENSRNOG00000005330/ENSRNOG00000015734/ENSRNOG00000017414/ENSRNOG00000019277/ENSRNOG00000009258/ENSRNOG00000037998/ENSRNOG00000013963/ENSRNOG00000003951/ENSRNOG00000006735/ENSRNOG00000018770/ENSRNOG00000026759/ENSRNOG00000018903/ENSRNOG00000017801/ENSRNOG00000018183/ENSRNOG00000010315/ENSRNOG00000055471/ENSRNOG00000009568/ENSRNOG00000000431/ENSRNOG00000050210/ENSRNOG00000026008/ENSRNOG00000012360/…	Crebbp/Ube3a/Irf7/Vdac3/Cdk6/Snw1/Il6st/Psmc1/Cdkn2b/Pmaip1/Ccr8/Pik3r1/Atf4/Ubr4/Ccr4/Ywhah/Hdac1/Atf6b/RT1-CE10/Gtf2e1/Gtf2h1/Ccnd3/Creb3l2/Hist1h4m/Gtf2e2/Stat3/Rbpj/Ccnd1/Mapk1/Cdkn1b/RGD1562378/Irf9/Casp3/Ywhab/Jak1/Mrps18b/Rbpjl/Hnrnpk/Gtf2b/Dnaja3/Chd4/Casp8/RT1-M3-1/Src/Syk/Rbl2/RT1-CE7/Ywhaz/Stt3a/Tbpl1/Ccr5/Polb/Nras/Usp7/Hist2h3c2/Pxn/Cdc20/Nfkbia/Ranbp1/Stat5a/Prkacb	rno:54244/rno:361585/rno:293624/rno:83532/rno:114483/rno:500695/rno:25205/rno:117263/rno:25164/rno:492821/rno:301066/rno:25513/rno:79255/rno:313658/rno:171054/rno:25576/rno:297893/rno:406169/rno:414792/rno:303918/rno:361580/rno:25193/rno:362339/rno:500351/rno:306516/rno:25125/rno:679028/rno:58919/rno:116590/rno:83571/rno:64627/rno:305896/rno:25402/rno:56011/rno:84598/rno:294230/rno:362268/rno:117…	61
rno05221	Acute myeloid leukemia	21/2007	63/6058	0.533902	1	ENSRNOG00000017819/ENSRNOG00000047606/ENSRNOG00000018903/ENSRNOG00000015380/ENSRNOG00000019073/ENSRNOG00000022485/ENSRNOG00000008400/ENSRNOG00000019742/ENSRNOG00000020918/ENSRNOG00000009615/ENSRNOG00000001849/ENSRNOG00000020254/ENSRNOG00000014282/ENSRNOG00000021199/ENSRNOG00000010121/ENSRNOG00000054764/ENSRNOG00000007106/ENSRNOG00000023079/ENSRNOG00000004500/ENSRNOG00000019496/ENSRNOG00000029980	Cd14/Bcl2a1/Pik3r1/Jup/Ikbkb/Chuk/Pml/Stat3/Ccnd1/Mtor/Mapk1/Per2/Cebpe/Fcgr1a/Lef1/Flt3/Sos1/Nras/Myc/Stat5a/Zbtb16	rno:60350/rno:170929/rno:25513/rno:81679/rno:84351/rno:309361/rno:315713/rno:25125/rno:58919/rno:56718/rno:116590/rno:63840/rno:25410/rno:295279/rno:161452/rno:140635/rno:313845/rno:24605/rno:24577/rno:24918/rno:353227	21
rno05217	Basal cell carcinoma	19/2007	57/6058	0.536975	1	ENSRNOG00000018268/ENSRNOG00000014395/ENSRNOG00000002833/ENSRNOG00000020423/ENSRNOG00000019807/ENSRNOG00000013090/ENSRNOG00000033791/ENSRNOG00000005615/ENSRNOG00000008332/ENSRNOG00000015982/ENSRNOG00000015618/ENSRNOG00000059244/ENSRNOG00000052510/ENSRNOG00000054172/ENSRNOG00000010121/ENSRNOG00000016848/ENSRNOG00000006120/ENSRNOG00000014385/ENSRNOG00000001708	Hhip/Gli3/Gsk3b/Apc/Sufu/Gadd45g/Apc2/Gadd45a/Smo/Wnt11/Wnt5a/LOC100909849/Wnt10a/Ctnnb1/Lef1/Fzd4/Shh/Wnt2b/Dvl3	rno:291936/rno:140588/rno:84027/rno:24205/rno:361769/rno:291005/rno:299611/rno:25112/rno:25273/rno:140584/rno:64566/rno:100909849/rno:316527/rno:84353/rno:161452/rno:64558/rno:29499/rno:116466/rno:303811	19
rno04310	Wnt signaling pathway	43/2007	130/6058	0.538629	1	ENSRNOG00000002572/ENSRNOG00000005330/ENSRNOG00000004810/ENSRNOG00000002833/ENSRNOG00000020423/ENSRNOG00000017783/ENSRNOG00000033791/ENSRNOG00000004476/ENSRNOG00000005828/ENSRNOG00000011360/ENSRNOG00000050258/ENSRNOG00000008704/ENSRNOG00000013195/ENSRNOG00000020918/ENSRNOG00000005310/ENSRNOG00000011216/ENSRNOG00000015911/ENSRNOG00000043210/ENSRNOG00000005428/ENSRNOG00000005724/ENSRNOG00000001773/…	Cacybp/Crebbp/Plcb1/Gsk3b/Apc/Sfrp1/Apc2/Wif1/Skp1/Dkk2/Ccnd3/Nlk/Ruvbl1/Ccnd1/Cul1/Tbl1xr1/Lrp5/Ppp3r1/Ctbp1/LOC100910771/Senp2/Wnt11/Gpc4/Wnt5a/LOC100909849/Ppp3ca/Wnt10a/Tbl1x/Ctnnb1/Lef1/Camk2a/Sfrp5/Ctnnbip1/Fzd4/Myc/Nkd1/Plcb2/Wnt2b/Prkca/Dvl3/Prickle2/Prkacb/Notum	rno:289144/rno:54244/rno:24654/rno:84027/rno:24205/rno:84402/rno:299611/rno:114557/rno:287280/rno:295445/rno:25193/rno:497961/rno:65137/rno:58919/rno:362356/rno:365755/rno:293649/rno:29748/rno:29382/rno:313121/rno:78973/rno:140584/rno:317322/rno:64566/rno:100909849/rno:24674/rno:316527/rno:302711/rno:84353/rno:161452/rno:25400/rno:309377/rno:503000/rno:64558/rno:24577/rno:364952/rno:85240/rno:116…	43
rno04210	Apoptosis	41/2007	124/6058	0.540457	1	ENSRNOG00000006789/ENSRNOG00000047606/ENSRNOG00000018770/ENSRNOG00000021155/ENSRNOG00000018566/ENSRNOG00000018903/ENSRNOG00000017801/ENSRNOG00000012865/ENSRNOG00000000187/ENSRNOG00000013090/ENSRNOG00000060728/ENSRNOG00000009432/ENSRNOG00000031700/ENSRNOG00000016496/ENSRNOG00000019073/ENSRNOG00000022485/ENSRNOG00000019142/ENSRNOG00000005615/ENSRNOG00000005731/ENSRNOG00000006069/ENSRNOG00000003084/…	Ddit3/Bcl2a1/Pmaip1/Ctsk/Ctsl/Pik3r1/Atf4/Parp3/Csf2rb/Gadd45g/Tuba1a/Eif2s1/Map3k5/Ctsc/Ikbkb/Chuk/Fas/Gadd45a/Birc3/Eif2ak3/Parp1/Birc2/Aifm1/Apaf1/Mapk1/Parp2/Bid/Casp3/Bcl2/Diablo/Spta1/Casp8/Tuba1b/LOC100363502/Ntrk1/Ctsw/Nras/Ctsf/Sept4/Bcl2l1/Nfkbia	rno:29467/rno:170929/rno:492821/rno:29175/rno:25697/rno:25513/rno:79255/rno:300985/rno:171081/rno:291005/rno:64158/rno:54318/rno:365057/rno:25423/rno:84351/rno:309361/rno:246097/rno:25112/rno:78971/rno:29702/rno:25591/rno:60371/rno:83533/rno:78963/rno:116590/rno:290027/rno:64625/rno:25402/rno:24224/rno:288753/rno:289257/rno:64044/rno:500929/rno:25309/rno:59109/rno:293676/rno:24605/rno:361704/rno:…	41
rno04660	T cell receptor signaling pathway	33/2007	100/6058	0.54906	1	ENSRNOG00000002833/ENSRNOG00000016294/ENSRNOG00000020485/ENSRNOG00000002278/ENSRNOG00000018903/ENSRNOG00000046196/ENSRNOG00000001982/ENSRNOG00000019073/ENSRNOG00000022485/ENSRNOG00000054129/ENSRNOG00000000655/ENSRNOG00000015945/ENSRNOG00000017429/ENSRNOG00000018953/ENSRNOG00000008444/ENSRNOG00000001849/ENSRNOG00000010283/ENSRNOG00000043210/ENSRNOG00000005620/ENSRNOG00000005724/ENSRNOG00000016069/…	Gsk3b/Cd4/Vav3/Tec/Pik3r1/Icos/Cblb/Ikbkb/Chuk/Ctla4/Ptprc/Cd3g/Lat/Cblc/Cbl/Mapk1/Cd28/Ppp3r1/Lcp2/LOC100910771/Cd3e/Cd40lg/Nck1/Ppp3ca/Bcl10/Nck2/Itk/Map3k8/Ptpn6/Sos1/Nras/Ifng/Nfkbia	rno:84027/rno:24932/rno:295378/rno:84492/rno:25513/rno:64545/rno:171136/rno:84351/rno:309361/rno:63835/rno:24699/rno:300678/rno:81511/rno:292699/rno:500985/rno:116590/rno:25660/rno:29748/rno:155918/rno:313121/rno:315609/rno:84349/rno:300955/rno:24674/rno:83477/rno:316369/rno:363577/rno:116596/rno:116689/rno:313845/rno:24605/rno:25712/rno:25493	33
rno04062	Chemokine signaling pathway	55/2007	167/6058	0.551333	1	ENSRNOG00000007048/ENSRNOG00000004810/ENSRNOG00000059705/ENSRNOG00000022242/ENSRNOG00000059968/ENSRNOG00000032463/ENSRNOG00000002833/ENSRNOG00000019253/ENSRNOG00000003866/ENSRNOG00000011847/ENSRNOG00000020485/ENSRNOG00000026759/ENSRNOG00000018903/ENSRNOG00000010315/ENSRNOG00000019465/ENSRNOG00000032437/ENSRNOG00000048239/ENSRNOG00000019073/ENSRNOG00000022485/ENSRNOG00000014269/ENSRNOG00000049768/…	Rap1b/Plcb1/Elmo1/Cxcl9/Jak2/Rap1a/Gsk3b/Bcar1/Cxcr4/Grk4/Vav3/Ccr8/Pik3r1/Ccr4/Gnai3/Pard3/Cxcr1/Ikbkb/Chuk/Cxcr2/Adcy9/Cxcr3/Gnb3/Stat3/Ccl24/Ccl21/Ccl19/Cxcr6/Cxcl6/Cxcl1/Xcr1/Mapk1/Ccl6/Ccl5/Foxo3/Ccl2/Ccr6/Src/Arrb1/Itk/Cxcl10/Ccr9/Ccr1/Sos1/Cxcl14/Ccr5/Nras/Ptk2b/Plcb2/Ccl9/Pxn/Was/Cxcl16/Nfkbia/Prkacb	rno:171337/rno:24654/rno:361251/rno:246759/rno:24514/rno:295347/rno:84027/rno:25414/rno:60628/rno:59077/rno:295378/rno:301066/rno:25513/rno:171054/rno:25643/rno:81918/rno:54258/rno:84351/rno:309361/rno:29385/rno:302950/rno:84475/rno:60449/rno:25125/rno:288593/rno:298006/rno:362506/rno:100124593/rno:60665/rno:81503/rno:301086/rno:116590/rno:287910/rno:81780/rno:294515/rno:24770/rno:308163/rno:8380…	55
rno00051	Fructose and mannose metabolism	11/2007	33/6058	0.555517	1	ENSRNOG00000009548/ENSRNOG00000011452/ENSRNOG00000001214/ENSRNOG00000057988/ENSRNOG00000048130/ENSRNOG00000059453/ENSRNOG00000017605/ENSRNOG00000015290/ENSRNOG00000006807/ENSRNOG00000009513/ENSRNOG00000017291	Fpgt/Aldoc/Pfkl/Pfkm/LOC100911725/Fuk/Gmds/Tpi1/Aldob/Akr1b1/Sord	rno:310935/rno:24191/rno:25741/rno:65152/rno:100911725/rno:307848/rno:291095/rno:24849/rno:24190/rno:24192/rno:24788	11
rno04514	Cell adhesion molecules (CAMs)	42/2007	128/6058	0.564304	1	ENSRNOG00000011700/ENSRNOG00000018778/ENSRNOG00000000451/ENSRNOG00000011927/ENSRNOG00000010263/ENSRNOG00000025143/ENSRNOG00000045558/ENSRNOG00000018297/ENSRNOG00000016294/ENSRNOG00000023109/ENSRNOG00000046196/ENSRNOG00000015821/ENSRNOG00000038835/ENSRNOG00000050210/ENSRNOG00000054129/ENSRNOG00000032708/ENSRNOG00000000655/ENSRNOG00000020151/ENSRNOG00000010966/ENSRNOG00000009033/ENSRNOG00000032844/…	Ptprm/Cadm1/RT1-Ba/Sdc3/Cldn11/Icam2/Cd34/Ocln/Cd4/Icoslg/Icos/Cd2/Cd86/RT1-CE10/Ctla4/RT1-Bb/Ptprc/Cdh1/Itgb1/Cntn2/RT1-Da/Vcam1/Nectin2/Ptprf/Cd28/Cdh4/Cdh5/L1cam/Esam/RT1-M3-1/Cd276/Lrrc4/Cd40lg/Alcam/RT1-CE7/Sele/Tigit/Itga8/Cldn19/Cldn3/-/Selplg	rno:29616/rno:363058/rno:309621/rno:116673/rno:84588/rno:360647/rno:305081/rno:83497/rno:24932/rno:499415/rno:64545/rno:497761/rno:56822/rno:414792/rno:63835/rno:309622/rno:24699/rno:83502/rno:24511/rno:25356/rno:294269/rno:25361/rno:308417/rno:360406/rno:25660/rno:114588/rno:307618/rno:50687/rno:300519/rno:24747/rno:315716/rno:641521/rno:84349/rno:79559/rno:368153/rno:25544/rno:363784/rno:364786…	42
rno05016	Huntington's disease	60/2007	183/6058	0.5681	1	novel.1877/ENSRNOG00000005330/ENSRNOG00000031979/ENSRNOG00000004810/ENSRNOG00000019277/ENSRNOG00000014656/ENSRNOG00000002115/ENSRNOG00000024779/ENSRNOG00000019048/ENSRNOG00000034234/ENSRNOG00000016231/ENSRNOG00000030700/ENSRNOG00000012956/ENSRNOG00000009568/ENSRNOG00000012550/ENSRNOG00000013331/ENSRNOG00000001551/ENSRNOG00000030237/ENSRNOG00000011073/ENSRNOG00000019851/ENSRNOG00000007827/ENSRNOG0…	-/Crebbp/Mt-atp6/Plcb1/Vdac3/Cox8b/Sod1/Polr2b/Sod2/Mt-co1/Polr2d/Mt-cox3/Tgm2/Hdac1/Uqcrh/Sdha/Atp5j/Cox7c/Htt/Cox6a2/Cox4i2/Pparg/Polr2i/Ndufb3/Creb3l2/Ndufv2/Uqcrc2/Ndufs1/Atp5a1/Apaf1/Ift57/Ndufs4/Slc25a5/Mt-cyb/Mt-atp8/Casp3/Ppargc1a/Ndufs5/Ndufb9/Ca	rno:100911483/rno:54244/rno:26197/rno:24654/rno:83532/rno:25250/rno:24786/rno:289561/rno:24787/rno:26195/rno:364834/rno:26204/rno:56083/rno:297893/rno:366448/rno:157074/rno:94271/rno:100188937/rno:29424/rno:25278/rno:84683/rno:25664/rno:292778/rno:301427/rno:362339/rno:81728/rno:293448/rno:301458/rno:65262/rno:78963/rno:303968/rno:499529/rno:25176/rno:26192/rno:26196/rno:25402/rno:83516/rno:36258…	60
rno04115	p53 signaling pathway	21/2007	64/6058	0.568724	1	ENSRNOG00000003256/ENSRNOG00000009258/ENSRNOG00000018770/ENSRNOG00000013090/ENSRNOG00000019142/ENSRNOG00000002546/ENSRNOG00000050258/ENSRNOG00000005615/ENSRNOG00000020918/ENSRNOG00000008022/ENSRNOG00000012439/ENSRNOG00000010475/ENSRNOG00000012331/ENSRNOG00000011994/ENSRNOG00000010452/ENSRNOG00000031896/ENSRNOG00000042492/ENSRNOG00000011375/ENSRNOG00000025454/ENSRNOG00000010027/ENSRNOG00000061910	Ccng1/Cdk6/Pmaip1/Gadd45g/Fas/Rchy1/Ccnd3/Gadd45a/Ccnd1/Apaf1/Bid/Casp3/Casp8/Perp/LOC100363502/Stt3a/Rfwd2/Tsc2/Rrm2b/Atr/Igfbp3	rno:25405/rno:114483/rno:492821/rno:291005/rno:246097/rno:289508/rno:25193/rno:25112/rno:58919/rno:78963/rno:64625/rno:25402/rno:64044/rno:292949/rno:25309/rno:500972/rno:360860/rno:24855/rno:299976/rno:685055/rno:24484	21
rno00340	Histidine metabolism	7/2007	21/6058	0.573756	1	ENSRNOG00000002848/ENSRNOG00000052070/ENSRNOG00000015591/ENSRNOG00000008575/ENSRNOG00000027739/ENSRNOG00000002331/ENSRNOG00000001344	Maoa/Aldh1a3/Cndp2/Aoc1/Cndp1/Aldh3a1/Aldh2	rno:29253/rno:266603/rno:291394/rno:65029/rno:307212/rno:25375/rno:29539	7
rno04964	Proximal tubule bicarbonate reclamation	7/2007	21/6058	0.573756	1	ENSRNOG00000008103/ENSRNOG00000003134/ENSRNOG00000032378/ENSRNOG00000028616/ENSRNOG00000009629/ENSRNOG00000057367/ENSRNOG00000007059	Mdh1/Slc4a4/Atp1a4/Pck1/Car2/Glud1/Atp1b4	rno:24551/rno:84484/rno:29132/rno:362282/rno:54231/rno:24399/rno:84396	7
rno05322	Systemic lupus erythematosus	26/2007	80/6058	0.589917	1	ENSRNOG00000000451/ENSRNOG00000011971/ENSRNOG00000050410/ENSRNOG00000006532/ENSRNOG00000007998/ENSRNOG00000012804/ENSRNOG00000038835/ENSRNOG00000003220/ENSRNOG00000012749/ENSRNOG00000032708/ENSRNOG00000032844/ENSRNOG00000045840/ENSRNOG00000010283/ENSRNOG00000054017/ENSRNOG00000024751/ENSRNOG00000013714/ENSRNOG00000033685/ENSRNOG00000000871/ENSRNOG00000046663/ENSRNOG00000011523/ENSRNOG00000012807/…	RT1-Ba/C1s/Snrpd3/H3f3b/Ssb/C1qc/Cd86/H3f3a/C1qb/RT1-Bb/RT1-Da/Hist1h4m/Cd28/RGD1562378/H2afy2/Snrpd1/Elane/Cd40lg/LOC100911825/H2afy/C1qa/C4a/Fcgr1a/Mcpt8/Hist2h3c2/Ifng	rno:309621/rno:192262/rno:687711/rno:117056/rno:81783/rno:362634/rno:56822/rno:100361558/rno:29687/rno:309622/rno:294269/rno:500351/rno:25660/rno:64627/rno:361844/rno:291794/rno:299606/rno:84349/rno:100911825/rno:29384/rno:298566/rno:24233/rno:295279/rno:408207/rno:102548682/rno:25712	26
rno04140	Autophagy - animal	40/2007	123/6058	0.591652	1	ENSRNOG00000017243/ENSRNOG00000020513/ENSRNOG00000003967/ENSRNOG00000014597/ENSRNOG00000018566/ENSRNOG00000000164/ENSRNOG00000014187/ENSRNOG00000000157/ENSRNOG00000018903/ENSRNOG00000057078/ENSRNOG00000001867/ENSRNOG00000009432/ENSRNOG00000001309/ENSRNOG00000026267/ENSRNOG00000003821/ENSRNOG00000002094/ENSRNOG00000007051/ENSRNOG00000017422/ENSRNOG00000007496/ENSRNOG00000006069/ENSRNOG00000039754/…	Bnip3/Becn1/Vmp1/Irs1/Ctsl/Lamp2/Igf1r/Atg12/Pik3r1/Ddit4/Snap29/Eif2s1/Camkk2/Igbp1/Rptor/Atg3/Rraga/Ambra1/Mtmr4/Eif2ak3/Rab7b/Mtor/Mapk1/Bcl2/LOC100910771/Tp53inp2/Prkaa1/Rragc/Traf6/Gabarapl1/Atg16l1/Uvrag/Eif2ak4/Supt20h/Nras/Tsc2/Rab33b/Mlst8/Bcl2l1/Prkacb	rno:84480/rno:114558/rno:192129/rno:25467/rno:25697/rno:24944/rno:25718/rno:361321/rno:25513/rno:140942/rno:116500/rno:54318/rno:83506/rno:58845/rno:287871/rno:171415/rno:117044/rno:59319/rno:287607/rno:29702/rno:501854/rno:56718/rno:116590/rno:24224/rno:313121/rno:362246/rno:65248/rno:298514/rno:311245/rno:689161/rno:363278/rno:308846/rno:114859/rno:361946/rno:24605/rno:24855/rno:365793/rno:6422…	40
rno04380	Osteoclast differentiation	37/2007	114/6058	0.596496	1	ENSRNOG00000027811/ENSRNOG00000007036/ENSRNOG00000021155/ENSRNOG00000002278/ENSRNOG00000018903/ENSRNOG00000004649/ENSRNOG00000020845/ENSRNOG00000019073/ENSRNOG00000046452/ENSRNOG00000022485/ENSRNOG00000004763/ENSRNOG00000027808/ENSRNOG00000008839/ENSRNOG00000006940/ENSRNOG00000001849/ENSRNOG00000014048/ENSRNOG00000019478/ENSRNOG00000046261/ENSRNOG00000043210/ENSRNOG00000005620/ENSRNOG00000011157/…	Lilrb4/Tgfbr1/Ctsk/Tec/Pik3r1/Il1b/Tyrobp/Ikbkb/Fcgr2b/Chuk/Sirpa/Lilra5/Pparg/Ncf4/Mapk1/Cyld/Irf9/Acp5/Ppp3r1/Lcp2/Jak1/LOC100910771/Mitf/Socs3/Traf6/Tnfrsf11b/LOC100911825/Syk/Ppp3ca/Fcgr1a/Il1r1/Trem2/Nox1/Ifng/Oscar/Tab2/Nfkbia	rno:292594/rno:29591/rno:29175/rno:84492/rno:25513/rno:24494/rno:361537/rno:84351/rno:289211/rno:309361/rno:25528/rno:691533/rno:25664/rno:500904/rno:116590/rno:312937/rno:305896/rno:100911394/rno:29748/rno:155918/rno:84598/rno:313121/rno:25094/rno:89829/rno:311245/rno:25341/rno:100911825/rno:25155/rno:24674/rno:295279/rno:25663/rno:301227/rno:114243/rno:25712/rno:292537/rno:308267/rno:25493	37
rno01524	Platinum drug resistance	23/2007	71/6058	0.597088	1	ENSRNOG00000030449/ENSRNOG00000000593/ENSRNOG00000018770/ENSRNOG00000028746/ENSRNOG00000018903/ENSRNOG00000031700/ENSRNOG00000019142/ENSRNOG00000005731/ENSRNOG00000007743/ENSRNOG00000010602/ENSRNOG00000013484/ENSRNOG00000008022/ENSRNOG00000061367/ENSRNOG00000001849/ENSRNOG00000014475/ENSRNOG00000012439/ENSRNOG00000010475/ENSRNOG00000013673/ENSRNOG00000002791/ENSRNOG00000012331/ENSRNOG00000046727/…	Gsta4/Rev3l/Pmaip1/Gsto1/Pik3r1/Map3k5/Fas/Birc3/Mgst1/Birc2/Gsta1/Apaf1/Atp7a/Mapk1/Slc31a1/Bid/Casp3/Msh3/Bcl2/Casp8/Abcc2/LOC100363502/Bcl2l1	rno:300850/rno:309812/rno:492821/rno:114846/rno:25513/rno:365057/rno:246097/rno:78971/rno:171341/rno:60371/rno:108348061/rno:78963/rno:24941/rno:116590/rno:171135/rno:64625/rno:25402/rno:499505/rno:24224/rno:64044/rno:25303/rno:25309/rno:24888	23
rno00260	Glycine, serine and threonine metabolism	12/2007	37/6058	0.597365	1	ENSRNOG00000000167/ENSRNOG00000006364/ENSRNOG00000006916/ENSRNOG00000002848/ENSRNOG00000029528/ENSRNOG00000010658/ENSRNOG00000000168/ENSRNOG00000050585/ENSRNOG00000010133/ENSRNOG00000013532/ENSRNOG00000011599/ENSRNOG00000000925	Alas2/Dld/Sardh/Maoa/Cbs/LOC103691744/Gatm/Pgam1/Bpgm/Pgam2/Gldc/Psph	rno:25748/rno:298942/rno:114123/rno:29253/rno:24250/rno:24962/rno:81660/rno:24642/rno:296973/rno:24959/rno:309312/rno:304429	12
rno04920	Adipocytokine signaling pathway	22/2007	68/6058	0.599757	1	ENSRNOG00000016265/ENSRNOG00000061499/ENSRNOG00000059968/ENSRNOG00000001821/ENSRNOG00000014597/ENSRNOG00000014718/ENSRNOG00000001309/ENSRNOG00000019073/ENSRNOG00000022485/ENSRNOG00000019742/ENSRNOG00000009615/ENSRNOG00000028616/ENSRNOG00000004473/ENSRNOG00000012799/ENSRNOG00000002946/ENSRNOG00000018166/ENSRNOG00000030124/ENSRNOG00000007284/ENSRNOG00000020902/ENSRNOG00000040108/ENSRNOG00000007390/…	Acsl5/Kmt2d/Jak2/Adipoq/Irs1/Acsl3/Camkk2/Ikbkb/Chuk/Stat3/Mtor/Pck1/Ppargc1a/Prkaa1/Socs3/Prkab2/Ptpn11/Slc2a1/G6pc3/Cd36/Nfkbia/Rxrg	rno:94340/rno:100362634/rno:24514/rno:246253/rno:25467/rno:114024/rno:83506/rno:84351/rno:309361/rno:25125/rno:56718/rno:362282/rno:83516/rno:65248/rno:89829/rno:64562/rno:25622/rno:24778/rno:303565/rno:29184/rno:25493/rno:83574	22
rno05140	Leishmaniasis	21/2007	65/6058	0.602592	1	ENSRNOG00000000451/ENSRNOG00000003622/ENSRNOG00000059968/ENSRNOG00000060869/ENSRNOG00000004649/ENSRNOG00000005965/ENSRNOG00000032708/ENSRNOG00000010966/ENSRNOG00000006940/ENSRNOG00000032844/ENSRNOG00000001849/ENSRNOG00000011157/ENSRNOG00000005724/ENSRNOG00000004639/ENSRNOG00000046663/ENSRNOG00000013634/ENSRNOG00000021199/ENSRNOG00000014294/ENSRNOG00000007468/ENSRNOG00000016054/ENSRNOG00000007390	RT1-Ba/Cybb/Jak2/Irak1/Il1b/Irak4/RT1-Bb/Itgb1/Ncf4/RT1-Da/Mapk1/Jak1/LOC100910771/Traf6/LOC100911825/Myd88/Fcgr1a/Ptpn6/Ifng/Tab2/Nfkbia	rno:309621/rno:66021/rno:24514/rno:363520/rno:24494/rno:300177/rno:309622/rno:24511/rno:500904/rno:294269/rno:116590/rno:84598/rno:313121/rno:311245/rno:100911825/rno:301059/rno:295279/rno:116689/rno:25712/rno:308267/rno:25493	21
rno05323	Rheumatoid arthritis	25/2007	78/6058	0.622641	1	ENSRNOG00000009848/ENSRNOG00000000451/ENSRNOG00000009080/novel.1608/ENSRNOG00000021155/ENSRNOG00000018566/ENSRNOG00000004846/ENSRNOG00000008163/ENSRNOG00000004649/ENSRNOG00000011905/ENSRNOG00000038835/ENSRNOG00000054129/ENSRNOG00000032708/ENSRNOG00000032844/ENSRNOG00000008587/ENSRNOG00000011891/ENSRNOG00000019598/ENSRNOG00000002843/ENSRNOG00000010283/ENSRNOG00000010906/ENSRNOG00000046261/ENSRNOG0…	Il18/RT1-Ba/Atp6v1d/-/Ctsk/Ctsl/Atp6v1c1/Atp6v1g1/Il1b/Atp6v1e1/Cd86/Ctla4/RT1-Bb/RT1-Da/Tek/Atp6v1b2/Vegfa/Cxcl6/Cd28/Ccl5/Acp5/Ccl2/Atp6v1a/Ifng/Il23a	rno:29197/rno:309621/rno:299159/rno:498666/rno:29175/rno:25697/rno:299971/rno:298103/rno:24494/rno:297566/rno:56822/rno:63835/rno:309622/rno:294269/rno:89804/rno:117596/rno:83785/rno:60665/rno:25660/rno:81780/rno:100911394/rno:24770/rno:685232/rno:25712/rno:155140	25
rno00510	N-Glycan biosynthesis	14/2007	44/6058	0.629173	1	ENSRNOG00000010993/ENSRNOG00000012559/ENSRNOG00000012841/ENSRNOG00000018276/ENSRNOG00000046345/ENSRNOG00000019609/ENSRNOG00000000800/ENSRNOG00000058694/ENSRNOG00000008451/ENSRNOG00000012055/ENSRNOG00000007492/ENSRNOG00000001823/ENSRNOG00000031896/ENSRNOG00000011922	Dpm1/Man1b1/Alg11/Mgat4a/Rpn1/B4galt2/Man1a1/Alg5/Fut8/Man2a2/Rpn2/St6gal1/Stt3a/Stt3b	rno:296394/rno:499751/rno:361174/rno:367252/rno:25596/rno:313536/rno:294410/rno:295051/rno:432392/rno:308757/rno:64701/rno:25197/rno:500972/rno:363160	14
rno00515	Mannose type O-glycan biosynthesis	7/2007	22/6058	0.63068	1	ENSRNOG00000019609/ENSRNOG00000016855/ENSRNOG00000013742/ENSRNOG00000019843/ENSRNOG00000046852/ENSRNOG00000006199/ENSRNOG00000007142	B4galt2/B3galnt2/Large1/St3gal3/B3gat2/Ispd/B3gat1	rno:313536/rno:291212/rno:361368/rno:64445/rno:64544/rno:493574/rno:117108	7
rno04978	Mineral absorption	13/2007	41/6058	0.634414	1	ENSRNOG00000020450/ENSRNOG00000032378/ENSRNOG00000061367/ENSRNOG00000014475/ENSRNOG00000003872/ENSRNOG00000009620/ENSRNOG00000043098/ENSRNOG00000000017/ENSRNOG00000019550/ENSRNOG00000006076/ENSRNOG00000008479/ENSRNOG00000007059/ENSRNOG00000020843	Slc26a6/Atp1a4/Atp7a/Slc31a1/Slc40a1/Cybrd1/Mt2A/Steap1/Slc11a2/Steap2/Slc8a1/Atp1b4/LOC100360087	rno:301010/rno:29132/rno:24941/rno:171135/rno:108348131/rno:295669/rno:689415/rno:297738/rno:25715/rno:312052/rno:29715/rno:84396/rno:29292	13
rno04662	B cell receptor signaling pathway	21/2007	66/6058	0.635301	1	ENSRNOG00000002833/ENSRNOG00000020485/ENSRNOG00000018903/ENSRNOG00000019073/ENSRNOG00000046452/ENSRNOG00000022485/ENSRNOG00000020451/ENSRNOG00000001849/ENSRNOG00000043210/ENSRNOG00000010575/ENSRNOG00000012160/ENSRNOG00000009882/ENSRNOG00000042389/ENSRNOG00000004273/ENSRNOG00000017485/ENSRNOG00000014294/ENSRNOG00000007106/ENSRNOG00000020125/ENSRNOG00000023079/ENSRNOG00000018311/ENSRNOG00000007390	Gsk3b/Vav3/Pik3r1/Ikbkb/Fcgr2b/Chuk/Cd81/Mapk1/Ppp3r1/Dapp1/Syk/Ppp3ca/Bcl10/Ifitm1/Cd72/Ptpn6/Sos1/Cd79a/Nras/Cd19/Nfkbia	rno:84027/rno:295378/rno:25513/rno:84351/rno:289211/rno:309361/rno:25621/rno:116590/rno:29748/rno:362046/rno:25155/rno:24674/rno:83477/rno:293618/rno:313498/rno:116689/rno:313845/rno:100913063/rno:24605/rno:365367/rno:25493	21
rno05161	Hepatitis B	40/2007	125/6058	0.639806	1	ENSRNOG00000005330/ENSRNOG00000017414/ENSRNOG00000019277/ENSRNOG00000009258/ENSRNOG00000007036/ENSRNOG00000006384/ENSRNOG00000016708/ENSRNOG00000018903/ENSRNOG00000017801/ENSRNOG00000000431/ENSRNOG00000005528/ENSRNOG00000019073/ENSRNOG00000022485/ENSRNOG00000019142/ENSRNOG00000012826/ENSRNOG00000019742/ENSRNOG00000020918/ENSRNOG00000008022/ENSRNOG00000001849/ENSRNOG00000007249/ENSRNOG00000010475/…	Crebbp/Irf7/Vdac3/Cdk6/Tgfbr1/Ddx58/E2f1/Pik3r1/Atf4/Atf6b/Tbk1/Ikbkb/Chuk/Fas/Creb3l2/Stat3/Ccnd1/Apaf1/Mapk1/Cdkn1b/Casp3/Ywhab/Bcl2/Jak1/Casp8/Mmp9/Src/Myd88/LOC100363502/Ywhaz/Lamtor5/Nras/Myc/Pcna/Ptk2b/Ticam2/Prkca/Nfkbia/Ifih1/Stat5a	rno:54244/rno:293624/rno:83532/rno:114483/rno:29591/rno:297989/rno:399489/rno:25513/rno:79255/rno:406169/rno:299827/rno:84351/rno:309361/rno:246097/rno:362339/rno:25125/rno:58919/rno:78963/rno:116590/rno:83571/rno:25402/rno:56011/rno:24224/rno:84598/rno:64044/rno:81687/rno:83805/rno:301059/rno:25309/rno:25578/rno:295357/rno:24605/rno:24577/rno:25737/rno:50646/rno:364867/rno:24680/rno:25493/rno:49…	40
rno04979	Cholesterol metabolism	15/2007	48/6058	0.66165	1	ENSRNOG00000009946/ENSRNOG00000019277/ENSRNOG00000008638/ENSRNOG00000018454/ENSRNOG00000000151/ENSRNOG00000019077/ENSRNOG00000011490/ENSRNOG00000018126/ENSRNOG00000012062/ENSRNOG00000018694/ENSRNOG00000020713/ENSRNOG00000056184/ENSRNOG00000009313/ENSRNOG00000012181/ENSRNOG00000040108	Ldlr/Vdac3/Angptl3/Apoe/Ldlrap1/Lipa/Angptl8/Abca1/Npc2/Lipg/Osbpl5/Lrp2/Lrpap1/Lpl/Cd36	rno:300438/rno:83532/rno:502970/rno:25728/rno:500564/rno:25055/rno:100361444/rno:313210/rno:286898/rno:291437/rno:361686/rno:29216/rno:116565/rno:24539/rno:29184	15
rno00860	Porphyrin and chlorophyll metabolism	9/2007	29/6058	0.662246	1	ENSRNOG00000000167/ENSRNOG00000002393/ENSRNOG00000011913/ENSRNOG00000011778/ENSRNOG00000000913/ENSRNOG00000018211/ENSRNOG00000001990/ENSRNOG00000018053/ENSRNOG00000025910	Alas2/Eprs/Cp/Blvra/Gusb/Urod/Ugt2b10/Fech/Hccs	rno:25748/rno:289352/rno:24268/rno:116599/rno:24434/rno:29421/rno:286954/rno:361338/rno:317444	9
rno04136	Autophagy - other	9/2007	29/6058	0.662246	1	ENSRNOG00000020513/ENSRNOG00000000157/ENSRNOG00000026267/ENSRNOG00000003821/ENSRNOG00000002094/ENSRNOG00000009615/ENSRNOG00000053362/ENSRNOG00000017913/ENSRNOG00000009667	Becn1/Atg12/Igbp1/Rptor/Atg3/Mtor/Gabarapl1/Atg16l1/Mlst8	rno:114558/rno:361321/rno:58845/rno:287871/rno:171415/rno:56718/rno:689161/rno:363278/rno:64226	9
rno04668	TNF signaling pathway	33/2007	105/6058	0.680482	1	ENSRNOG00000007443/ENSRNOG00000018903/ENSRNOG00000017801/ENSRNOG00000004649/ENSRNOG00000049517/ENSRNOG00000031700/ENSRNOG00000000431/ENSRNOG00000019073/ENSRNOG00000022485/ENSRNOG00000019142/ENSRNOG00000012826/ENSRNOG00000014333/ENSRNOG00000005731/ENSRNOG00000010947/ENSRNOG00000010602/ENSRNOG00000002802/ENSRNOG00000015027/ENSRNOG00000001849/ENSRNOG00000010906/ENSRNOG00000057347/ENSRNOG00000010475/…	Jag1/Pik3r1/Atf4/Il1b/Tnfaip3/Map3k5/Atf6b/Ikbkb/Chuk/Fas/Creb3l2/Vcam1/Birc3/Mmp14/Birc2/Cxcl1/Il18r1/Mapk1/Ccl5/Cebpb/Casp3/Ccl2/LOC100910771/Casp8/Mmp9/Socs3/Rps6ka5/Edn1/Sele/Map3k8/Cxcl10/Tab2/Nfkbia	rno:29146/rno:25513/rno:79255/rno:24494/rno:683206/rno:365057/rno:406169/rno:84351/rno:309361/rno:246097/rno:362339/rno:25361/rno:78971/rno:81707/rno:60371/rno:81503/rno:301365/rno:116590/rno:81780/rno:24253/rno:25402/rno:24770/rno:313121/rno:64044/rno:81687/rno:89829/rno:314384/rno:24323/rno:25544/rno:116596/rno:245920/rno:308267/rno:25493	33
rno04962	Vasopressin-regulated water reabsorption	12/2007	39/6058	0.68053	1	ENSRNOG00000009781/ENSRNOG00000018048/ENSRNOG00000006178/ENSRNOG00000011222/ENSRNOG00000049768/ENSRNOG00000025791/ENSRNOG00000012826/ENSRNOG00000019302/ENSRNOG00000016043/ENSRNOG00000011302/ENSRNOG00000019298/ENSRNOG00000004978	Dync1i2/Dctn5/Dync1h1/Dynll1/Adcy9/Dync1li2/Creb3l2/Stx4/Aqp4/Rab11a/Dctn4/Prkacb	rno:116659/rno:308961/rno:29489/rno:58945/rno:302950/rno:81655/rno:362339/rno:81803/rno:25293/rno:81830/rno:84428/rno:293508	12
rno04931	Insulin resistance	32/2007	102/6058	0.683371	1	ENSRNOG00000021090/ENSRNOG00000061499/ENSRNOG00000002833/novel.1670/ENSRNOG00000014597/ENSRNOG00000018903/ENSRNOG00000019073/ENSRNOG00000012826/ENSRNOG00000013397/ENSRNOG00000019742/ENSRNOG00000011474/ENSRNOG00000018457/ENSRNOG00000009615/ENSRNOG00000028616/ENSRNOG00000019977/ENSRNOG00000004473/ENSRNOG00000007583/ENSRNOG00000006388/ENSRNOG00000012799/ENSRNOG00000001255/ENSRNOG00000002946/ENSRNOG0…	Pygm/Kmt2d/Gsk3b/-/Irs1/Pik3r1/Ikbkb/Creb3l2/Foxo1/Stat3/Ppp1r3b/Ptpa/Mtor/Pck1/Ptprf/Ppargc1a/Pygb/Pygl/Prkaa1/Mlxip/Socs3/Rps6ka3/Prkab2/Gfpt2/Slc27a4/Ptpn11/Slc2a1/G6pc3/Ppp1r3d/Cd36/Nfkbia/Slc27a3	rno:24701/rno:100362634/rno:84027/rno:360406/rno:25467/rno:25513/rno:84351/rno:362339/rno:84482/rno:25125/rno:192280/rno:362102/rno:56718/rno:362282/rno:360406/rno:83516/rno:25739/rno:64035/rno:65248/rno:304479/rno:89829/rno:501560/rno:64562/rno:360518/rno:311839/rno:25622/rno:24778/rno:303565/rno:689995/rno:29184/rno:25493/rno:295219	32
rno05340	Primary immunodeficiency	11/2007	36/6058	0.688188	1	ENSRNOG00000016294/ENSRNOG00000046196/ENSRNOG00000000457/ENSRNOG00000000655/ENSRNOG00000002304/ENSRNOG00000016069/ENSRNOG00000000871/ENSRNOG00000020125/ENSRNOG00000004623/ENSRNOG00000018311/ENSRNOG00000007664	Cd4/Icos/Tap1/Ptprc/Tnfrsf13b/Cd3e/Cd40lg/Cd79a/Rag2/Cd19/Tnfrsf13c	rno:24932/rno:64545/rno:24811/rno:24699/rno:103693341/rno:315609/rno:84349/rno:100913063/rno:295953/rno:365367/rno:500910	11
rno04926	Relaxin signaling pathway	38/2007	121/6058	0.690247	1	ENSRNOG00000011292/ENSRNOG00000003357/ENSRNOG00000003897/ENSRNOG00000004810/ENSRNOG00000007036/ENSRNOG00000005378/ENSRNOG00000018951/ENSRNOG00000016281/ENSRNOG00000023972/ENSRNOG00000004332/ENSRNOG00000018903/ENSRNOG00000017801/ENSRNOG00000019465/ENSRNOG00000000431/ENSRNOG00000015365/ENSRNOG00000056772/ENSRNOG00000049768/ENSRNOG00000015541/ENSRNOG00000003587/ENSRNOG00000012826/ENSRNOG00000019598/…	NEWGENE_621351/Col3a1/Col1a1/Plcb1/Tgfbr1/Gna15/Col4a5/Col4a1/Col4a2/Egfr/Pik3r1/Atf4/Gnai3/Atf6b/Col4a3/Col4a6/Adcy9/Gnb3/Vegfd/Creb3l2/Vegfa/Mmp2/Mapk1/Rxfp1/Mmp9/Src/Arrb1/Mmp13/Edn1/Col4a4/Sos1/Nras/Vegfc/Plcb2/Insl3/Prkca/Nfkbia/Prkacb	rno:103689932/rno:84032/rno:29393/rno:24654/rno:29591/rno:89788/rno:363457/rno:290905/rno:306628/rno:24329/rno:25513/rno:79255/rno:25643/rno:406169/rno:363265/rno:363458/rno:302950/rno:60449/rno:360457/rno:362339/rno:83785/rno:81686/rno:116590/rno:295144/rno:81687/rno:83805/rno:25387/rno:171052/rno:24323/rno:102557498/rno:313845/rno:24605/rno:114111/rno:85240/rno:114215/rno:24680/rno:25493/rno:29…	38
rno05213	Endometrial cancer	16/2007	52/6058	0.690836	1	ENSRNOG00000002833/ENSRNOG00000004332/ENSRNOG00000020423/ENSRNOG00000018903/ENSRNOG00000013090/ENSRNOG00000033791/ENSRNOG00000020151/ENSRNOG00000005615/ENSRNOG00000020918/ENSRNOG00000001849/ENSRNOG00000000299/ENSRNOG00000054172/ENSRNOG00000010121/ENSRNOG00000007106/ENSRNOG00000023079/ENSRNOG00000004500	Gsk3b/Egfr/Apc/Pik3r1/Gadd45g/Apc2/Cdh1/Gadd45a/Ccnd1/Mapk1/Foxo3/Ctnnb1/Lef1/Sos1/Nras/Myc	rno:84027/rno:24329/rno:24205/rno:25513/rno:291005/rno:299611/rno:83502/rno:25112/rno:58919/rno:116590/rno:294515/rno:84353/rno:161452/rno:313845/rno:24605/rno:24577	16
rno00280	Valine, leucine and isoleucine degradation	15/2007	49/6058	0.696804	1	ENSRNOG00000015029/ENSRNOG00000009845/ENSRNOG00000016552/ENSRNOG00000000967/ENSRNOG00000006364/ENSRNOG00000019189/ENSRNOG00000043094/ENSRNOG00000013293/ENSRNOG00000015354/ENSRNOG00000003049/ENSRNOG00000020624/ENSRNOG00000015077/ENSRNOG00000028557/ENSRNOG00000032908/ENSRNOG00000001344	Dbt/Acadm/Hmgcs1/Aacs/Dld/Acat2/Oxct1/Mccc1/Aox1/Hsd17b10/Acadsb/Acsf3/Hibch/Acaa1b/Aldh2	rno:29611/rno:24158/rno:29637/rno:65984/rno:298942/rno:308100/rno:690163/rno:294972/rno:54349/rno:63864/rno:25618/rno:498962/rno:301384/rno:24157/rno:29539	15
rno05226	Gastric cancer	41/2007	131/6058	0.704304	1	ENSRNOG00000007036/ENSRNOG00000006735/ENSRNOG00000002833/ENSRNOG00000004332/ENSRNOG00000020423/ENSRNOG00000016708/ENSRNOG00000018903/ENSRNOG00000015380/ENSRNOG00000013090/ENSRNOG00000033791/ENSRNOG00000020151/ENSRNOG00000013867/ENSRNOG00000005615/ENSRNOG00000024061/ENSRNOG00000020918/ENSRNOG00000009615/ENSRNOG00000001849/ENSRNOG00000007249/ENSRNOG00000015911/ENSRNOG00000002791/ENSRNOG00000015982/…	Tgfbr1/Cdkn2b/Gsk3b/Egfr/Apc/E2f1/Pik3r1/Jup/Gadd45g/Apc2/Cdh1/Fgf1/Gadd45a/Rarb/Ccnd1/Mtor/Mapk1/Cdkn1b/Lrp5/Bcl2/Wnt11/Wnt5a/Fgfr2/LOC100909849/Wnt10a/Ctnnb1/Cdh17/Fgf23/Fgf12/Lef1/Fzd4/Sos1/Met/Gab1/Nras/Myc/Shh/Abcb1a/Wnt2b/Rxrg/Dvl3	rno:29591/rno:25164/rno:84027/rno:24329/rno:24205/rno:399489/rno:25513/rno:81679/rno:291005/rno:299611/rno:83502/rno:25317/rno:25112/rno:24706/rno:58919/rno:56718/rno:116590/rno:83571/rno:293649/rno:24224/rno:140584/rno:64566/rno:25022/rno:100909849/rno:316527/rno:84353/rno:117048/rno:170583/rno:170630/rno:161452/rno:64558/rno:313845/rno:24553/rno:361388/rno:24605/rno:24577/rno:29499/rno:170913/r…	41
rno00410	beta-Alanine metabolism	9/2007	30/6058	0.706445	1	ENSRNOG00000009845/ENSRNOG00000046379/ENSRNOG00000052070/ENSRNOG00000015591/ENSRNOG00000027739/ENSRNOG00000002331/ENSRNOG00000028557/ENSRNOG00000007688/ENSRNOG00000001344	Acadm/LOC100912604/Aldh1a3/Cndp2/Cndp1/Aldh3a1/Hibch/Sms/Aldh2	rno:24158/rno:100912604/rno:266603/rno:291394/rno:307212/rno:25375/rno:301384/rno:363469/rno:29539	9
rno04630	Jak-STAT signaling pathway	40/2007	128/6058	0.706837	1	ENSRNOG00000005330/ENSRNOG00000013963/ENSRNOG00000059968/ENSRNOG00000028638/ENSRNOG00000008759/ENSRNOG00000022990/ENSRNOG00000004332/ENSRNOG00000018903/ENSRNOG00000000187/ENSRNOG00000017197/ENSRNOG00000050258/ENSRNOG00000019742/ENSRNOG00000007270/ENSRNOG00000020918/ENSRNOG00000027447/ENSRNOG00000009615/ENSRNOG00000047647/ENSRNOG00000019478/ENSRNOG00000002791/ENSRNOG00000011157/ENSRNOG00000023214/…	Crebbp/Il6st/Jak2/Il10rb/Csf3r/Ifnk/Egfr/Pik3r1/Csf2rb/Pdgfb/Ccnd3/Stat3/Il12rb2/Ccnd1/Stam2/Mtor/Il2ra/Irf9/Bcl2/Jak1/Il20rb/Aox1/Socs3/Il21/Lifr/Il7/Socs7/Osmr/Epo/Il22ra2/Ptpn6/Sos1/Osm/Ptpn11/Myc/Bcl2l1/Ifng/Il23a/Stat5a/Ptpn2	rno:54244/rno:25205/rno:24514/rno:304091/rno:298518/rno:313152/rno:24329/rno:25513/rno:171081/rno:24628/rno:25193/rno:25125/rno:171334/rno:58919/rno:311030/rno:56718/rno:25704/rno:305896/rno:24224/rno:84598/rno:501043/rno:54349/rno:89829/rno:365769/rno:81680/rno:25647/rno:287659/rno:310132/rno:24335/rno:444986/rno:116689/rno:313845/rno:289747/rno:25622/rno:24577/rno:24888/rno:25712/rno:155140/rno…	40
rno04146	Peroxisome	24/2007	78/6058	0.711348	1	ENSRNOG00000017194/ENSRNOG00000016265/ENSRNOG00000002115/ENSRNOG00000020696/ENSRNOG00000007378/ENSRNOG00000019048/ENSRNOG00000015020/ENSRNOG00000014718/ENSRNOG00000007081/ENSRNOG00000029549/ENSRNOG00000015840/ENSRNOG00000056524/ENSRNOG00000013176/ENSRNOG00000015003/ENSRNOG00000018239/ENSRNOG00000021125/ENSRNOG00000015538/ENSRNOG00000018838/ENSRNOG00000008755/ENSRNOG00000013498/ENSRNOG00000003285/…	Prdx1/Acsl5/Sod1/Pmvk/Acox2/Sod2/Idh1/Acsl3/Xdh/Eci2/Hsd17b4/Abcd1/Far1/Pex11a/Dhrs4/Prdx5/Abcd2/Paox/Acox1/Pex14/Mpv17l/Pex2/Slc25a17/Acaa1b	rno:117254/rno:94340/rno:24786/rno:310645/rno:252898/rno:24787/rno:24479/rno:114024/rno:497811/rno:291075/rno:79244/rno:363516/rno:293173/rno:85249/rno:266686/rno:113898/rno:84356/rno:293589/rno:50681/rno:64460/rno:100362572/rno:29534/rno:300083/rno:24157	24
rno04068	FoxO signaling pathway	36/2007	116/6058	0.717779	1	ENSRNOG00000005330/ENSRNOG00000017243/ENSRNOG00000007036/ENSRNOG00000061499/ENSRNOG00000006735/ENSRNOG00000019048/ENSRNOG00000014597/ENSRNOG00000004332/ENSRNOG00000014187/ENSRNOG00000000157/ENSRNOG00000018903/ENSRNOG00000013090/ENSRNOG00000001843/ENSRNOG00000019073/ENSRNOG00000022485/ENSRNOG00000008704/ENSRNOG00000005615/ENSRNOG00000013397/ENSRNOG00000019742/ENSRNOG00000020918/ENSRNOG00000028616/…	Crebbp/Bnip3/Tgfbr1/Kmt2d/Cdkn2b/Sod2/Irs1/Egfr/Igf1r/Atg12/Pik3r1/Gadd45g/Bcl6/Ikbkb/Chuk/Nlk/Gadd45a/Foxo1/Stat3/Ccnd1/Pck1/Mapk1/Prmt1/Cdkn1b/Foxo3/Prkaa1/Foxo4/Rbl2/Prkab2/Gabarapl1/Sos1/Nras/Usp7/Rag2/Homer3/G6pc3	rno:54244/rno:84480/rno:29591/rno:100362634/rno:25164/rno:24787/rno:25467/rno:24329/rno:25718/rno:361321/rno:25513/rno:291005/rno:303836/rno:84351/rno:309361/rno:497961/rno:25112/rno:84482/rno:25125/rno:58919/rno:362282/rno:116590/rno:60421/rno:83571/rno:294515/rno:65248/rno:302415/rno:81758/rno:64562/rno:689161/rno:313845/rno:24605/rno:360471/rno:295953/rno:29548/rno:303565	36
rno04670	Leukocyte transendothelial migration	31/2007	101/6058	0.733657	1	ENSRNOG00000007048/ENSRNOG00000010765/ENSRNOG00000010263/ENSRNOG00000003622/ENSRNOG00000032463/ENSRNOG00000018297/ENSRNOG00000019253/ENSRNOG00000003866/ENSRNOG00000020485/ENSRNOG00000018903/ENSRNOG00000014409/ENSRNOG00000019465/ENSRNOG00000010966/ENSRNOG00000006940/ENSRNOG00000014333/ENSRNOG00000016695/ENSRNOG00000013324/ENSRNOG00000033217/ENSRNOG00000017539/ENSRNOG00000015852/ENSRNOG00000054172/…	Rap1b/Vcl/Cldn11/Cybb/Rap1a/Ocln/Bcar1/Cxcr4/Vav3/Pik3r1/Myl7/Gnai3/Itgb1/Ncf4/Vcam1/Mmp2/Cdh5/Esam/Mmp9/Arhgap35/Ctnnb1/Sipa1/Itk/Arhgap5/Ezr/Ptpn11/Ptk2b/Cldn19/Pxn/Prkca/Cldn3	rno:171337/rno:305679/rno:84588/rno:66021/rno:295347/rno:83497/rno:25414/rno:60628/rno:295378/rno:25513/rno:289759/rno:25643/rno:24511/rno:500904/rno:25361/rno:81686/rno:307618/rno:300519/rno:81687/rno:306400/rno:84353/rno:361710/rno:363577/rno:299012/rno:54319/rno:25622/rno:50646/rno:298487/rno:360820/rno:24680/rno:65130	31
rno00604	Glycosphingolipid biosynthesis - ganglio series	4/2007	14/6058	0.73382	1	ENSRNOG00000017932/ENSRNOG00000010023/ENSRNOG00000056894/ENSRNOG00000022691	St3gal2/Slc33a1/St6galnac3/St8sia5	rno:64442/rno:64018/rno:29758/rno:364901	4
rno00983	Drug metabolism - other enzymes	10/2007	34/6058	0.736103	1	ENSRNOG00000015519/ENSRNOG00000048561/ENSRNOG00000007081/ENSRNOG00000031965/ENSRNOG00000016468/ENSRNOG00000000913/ENSRNOG00000001797/ENSRNOG00000001990/ENSRNOG00000021233/ENSRNOG00000047314	Ces1d/Hprt1/Xdh/Impdh2/Tpmt/Gusb/Umps/Ugt2b10/Itpa/Tk1	rno:113902/rno:24465/rno:497811/rno:301005/rno:690050/rno:24434/rno:288051/rno:286954/rno:311422/rno:24834	10
rno04211	Longevity regulating pathway	24/2007	79/6058	0.737221	1	ENSRNOG00000061499/ENSRNOG00000019048/ENSRNOG00000001821/ENSRNOG00000014597/ENSRNOG00000014187/ENSRNOG00000018903/ENSRNOG00000017801/ENSRNOG00000052343/ENSRNOG00000001309/ENSRNOG00000000431/ENSRNOG00000003821/ENSRNOG00000049768/ENSRNOG00000008839/ENSRNOG00000012826/ENSRNOG00000013397/ENSRNOG00000009615/ENSRNOG00000000299/ENSRNOG00000004473/ENSRNOG00000012799/ENSRNOG00000013574/ENSRNOG00000018166/…	Kmt2d/Sod2/Adipoq/Irs1/Igf1r/Pik3r1/Atf4/Eif4e/Camkk2/Atf6b/Rptor/Adcy9/Pparg/Creb3l2/Foxo1/Mtor/Foxo3/Ppargc1a/Prkaa1/Appl1/Prkab2/Nras/Tsc2/Prkacb	rno:100362634/rno:24787/rno:246253/rno:25467/rno:25718/rno:25513/rno:79255/rno:117045/rno:83506/rno:406169/rno:287871/rno:302950/rno:25664/rno:362339/rno:84482/rno:56718/rno:294515/rno:83516/rno:65248/rno:290537/rno:64562/rno:24605/rno:24855/rno:293508	24
rno05220	Chronic myeloid leukemia	23/2007	76/6058	0.741758	1	ENSRNOG00000009258/ENSRNOG00000007036/ENSRNOG00000016708/ENSRNOG00000018903/ENSRNOG00000013090/ENSRNOG00000009568/ENSRNOG00000001982/ENSRNOG00000019073/ENSRNOG00000022485/ENSRNOG00000005615/ENSRNOG00000018953/ENSRNOG00000020918/ENSRNOG00000008444/ENSRNOG00000001849/ENSRNOG00000007249/ENSRNOG00000005428/ENSRNOG00000007106/ENSRNOG00000030124/ENSRNOG00000023079/ENSRNOG00000004500/ENSRNOG00000007946/…	Cdk6/Tgfbr1/E2f1/Pik3r1/Gadd45g/Hdac1/Cblb/Ikbkb/Chuk/Gadd45a/Cblc/Ccnd1/Cbl/Mapk1/Cdkn1b/Ctbp1/Sos1/Ptpn11/Nras/Myc/Bcl2l1/Nfkbia/Stat5a	rno:114483/rno:29591/rno:399489/rno:25513/rno:291005/rno:297893/rno:171136/rno:84351/rno:309361/rno:25112/rno:292699/rno:58919/rno:500985/rno:116590/rno:83571/rno:29382/rno:313845/rno:25622/rno:24605/rno:24577/rno:24888/rno:25493/rno:24918	23
rno04066	HIF-1 signaling pathway	28/2007	92/6058	0.744672	1	ENSRNOG00000005330/ENSRNOG00000013009/ENSRNOG00000003622/ENSRNOG00000001766/ENSRNOG00000004332/ENSRNOG00000014187/ENSRNOG00000018903/ENSRNOG00000058249/ENSRNOG00000052343/ENSRNOG00000019742/ENSRNOG00000008587/ENSRNOG00000001214/ENSRNOG00000019598/ENSRNOG00000009615/ENSRNOG00000008176/ENSRNOG00000001849/ENSRNOG00000007249/ENSRNOG00000002791/ENSRNOG00000015292/ENSRNOG00000025383/ENSRNOG00000014361/…	Crebbp/Ldha/Cybb/Tfrc/Egfr/Igf1r/Pik3r1/Pgk1/Eif4e/Stat3/Tek/Pfkl/Vegfa/Mtor/Nppa/Mapk1/Cdkn1b/Bcl2/Cul2/Pdha1/Edn1/Pdhb/Camk2a/Epo/Eloc/Slc2a1/Ifng/Prkca	rno:54244/rno:24533/rno:66021/rno:64678/rno:24329/rno:25718/rno:25513/rno:24644/rno:117045/rno:25125/rno:89804/rno:25741/rno:83785/rno:56718/rno:24602/rno:116590/rno:83571/rno:24224/rno:361258/rno:29554/rno:24323/rno:289950/rno:25400/rno:24335/rno:64525/rno:24778/rno:25712/rno:24680	28
rno05160	Hepatitis C	34/2007	111/6058	0.745343	1	ENSRNOG00000017414/ENSRNOG00000009946/ENSRNOG00000010263/ENSRNOG00000002833/ENSRNOG00000018297/ENSRNOG00000006384/ENSRNOG00000004332/ENSRNOG00000018903/ENSRNOG00000027690/ENSRNOG00000049282/ENSRNOG00000009432/ENSRNOG00000005528/ENSRNOG00000019073/ENSRNOG00000022485/ENSRNOG00000020451/ENSRNOG00000019742/ENSRNOG00000027017/ENSRNOG00000006069/ENSRNOG00000019050/ENSRNOG00000036603/ENSRNOG00000001849/…	Irf7/Ldlr/Cldn11/Gsk3b/Ocln/Ddx58/Egfr/Pik3r1/Eif3el1/Oas2/Eif2s1/Tbk1/Ikbkb/Chuk/Cd81/Stat3/Rnasel/Eif2ak3/Ifit1/Ifit1bl/Mapk1/Irf9/Jak1/Oas1a/Socs3/Traf6/Sos1/Eif2ak4/Nras/Cldn19/Ppp2r2d/Psme3/Nfkbia/Cldn3	rno:293624/rno:300438/rno:84588/rno:84027/rno:83497/rno:297989/rno:24329/rno:25513/rno:299872/rno:363938/rno:54318/rno:299827/rno:84351/rno:309361/rno:25621/rno:25125/rno:359726/rno:29702/rno:56824/rno:294090/rno:116590/rno:305896/rno:84598/rno:192281/rno:89829/rno:311245/rno:313845/rno:114859/rno:24605/rno:298487/rno:246255/rno:287716/rno:25493/rno:65130	34
rno04610	Complement and coagulation cascades	22/2007	73/6058	0.746525	1	ENSRNOG00000038132/ENSRNOG00000003927/ENSRNOG00000011971/ENSRNOG00000042821/ENSRNOG00000012804/ENSRNOG00000019018/ENSRNOG00000025074/ENSRNOG00000032669/ENSRNOG00000033564/ENSRNOG00000019689/ENSRNOG00000012749/ENSRNOG00000053400/ENSRNOG00000011800/ENSRNOG00000004062/ENSRNOG00000001865/ENSRNOG00000010031/ENSRNOG00000030715/ENSRNOG00000047800/ENSRNOG00000012807/ENSRNOG00000047657/ENSRNOG00000011706/…	Vsig4/Cd55/C1s/Cd59/C1qc/Plat/Fgg/Serpina1/Cfd/Vwf/C1qb/Cfi/F3/C4bpa/Serpind1/Vtn/Cfh/C5ar1/C1qa/C4a/Mbl1/Bdkrb1	rno:312102/rno:64036/rno:192262/rno:25407/rno:362634/rno:25692/rno:24367/rno:24648/rno:54249/rno:116669/rno:29687/rno:79126/rno:25584/rno:24235/rno:79224/rno:29169/rno:155012/rno:113959/rno:298566/rno:24233/rno:24548/rno:81509	22
rno00350	Tyrosine metabolism	9/2007	31/6058	0.746739	1	ENSRNOG00000001889/ENSRNOG00000002848/ENSRNOG00000052070/ENSRNOG00000032959/ENSRNOG00000014727/ENSRNOG00000015354/ENSRNOG00000006589/ENSRNOG00000002331/ENSRNOG00000002701	Comt/Maoa/Aldh1a3/Adh7/Fahd1/Aox1/LOC103694877/Aldh3a1/Hgd	rno:24267/rno:29253/rno:266603/rno:171178/rno:302980/rno:54349/rno:103694877/rno:25375/rno:360719	9
rno05166	HTLV-I infection	78/2007	249/6058	0.752585	1	ENSRNOG00000003343/ENSRNOG00000005330/ENSRNOG00000000451/ENSRNOG00000009935/ENSRNOG00000019277/ENSRNOG00000007036/ENSRNOG00000043377/ENSRNOG00000010309/ENSRNOG00000010298/ENSRNOG00000006735/ENSRNOG00000002833/ENSRNOG00000020423/ENSRNOG00000016708/ENSRNOG00000018903/ENSRNOG00000017801/ENSRNOG00000016630/ENSRNOG00000017197/ENSRNOG00000033791/ENSRNOG00000050210/ENSRNOG00000019073/ENSRNOG00000022485/…	Canx/Crebbp/RT1-Ba/Xpo1/Vdac3/Tgfbr1/Fdps/Nfyb/Xbp1/Cdkn2b/Gsk3b/Apc/E2f1/Pik3r1/Atf4/Tln1/Pdgfb/Apc2/RT1-CE10/Ikbkb/Chuk/RT1-Bb/Adcy9/Ccnd3/Cd3g/RT1-Da/Vcam1/Pole4/Crem/Kat5/Tp53inp1/Ccnd1/Il1r2/Calr/Slc25a5/Il2ra/Anapc4/Ppp3r1/Jak1/Cdc26/Cdc23/Wnt11/Cd3e/RT1-M3-1/Wnt5a/LOC100909849/Ppp3ca/Wnt10a/Bub3/Ctnnb1/Cdc27/Anapc10/RT1-CE7/Il1r1/Stt3a/Tbpl1/Elk4/Crtc3/Pttg1/Fzd4/Polb/Nras/Myc/Pcna/Slc2a1/…	rno:29144/rno:54244/rno:309621/rno:85252/rno:83532/rno:29591/rno:83791/rno:25336/rno:289754/rno:25164/rno:84027/rno:24205/rno:399489/rno:25513/rno:79255/rno:313494/rno:24628/rno:299611/rno:414792/rno:84351/rno:309361/rno:309622/rno:302950/rno:25193/rno:300678/rno:294269/rno:25361/rno:362385/rno:25620/rno:192218/rno:297822/rno:58919/rno:117022/rno:64202/rno:25176/rno:25704/rno:305420/rno:29748/rno…	78
rno05320	Autoimmune thyroid disease	12/2007	41/6058	0.752692	1	ENSRNOG00000000451/ENSRNOG00000038835/ENSRNOG00000050210/ENSRNOG00000054129/ENSRNOG00000019142/ENSRNOG00000032708/ENSRNOG00000032844/ENSRNOG00000016793/ENSRNOG00000010283/ENSRNOG00000000763/ENSRNOG00000000871/ENSRNOG00000031090	RT1-Ba/Cd86/RT1-CE10/Ctla4/Fas/RT1-Bb/RT1-Da/Tshb/Cd28/RT1-M3-1/Cd40lg/RT1-CE7	rno:309621/rno:56822/rno:414792/rno:63835/rno:246097/rno:309622/rno:294269/rno:25653/rno:25660/rno:24747/rno:84349/rno:368153	12
rno04620	Toll-like receptor signaling pathway	26/2007	86/6058	0.752783	1	ENSRNOG00000004249/ENSRNOG00000017414/ENSRNOG00000022242/ENSRNOG00000017819/ENSRNOG00000060869/ENSRNOG00000021155/ENSRNOG00000018903/ENSRNOG00000004649/ENSRNOG00000005965/ENSRNOG00000038835/ENSRNOG00000005528/ENSRNOG00000019073/ENSRNOG00000022485/ENSRNOG00000045992/ENSRNOG00000001849/ENSRNOG00000010906/ENSRNOG00000005724/ENSRNOG00000012331/ENSRNOG00000004639/ENSRNOG00000013634/ENSRNOG00000022067/…	Tlr7/Irf7/Cxcl9/Cd14/Irak1/Ctsk/Pik3r1/Il1b/Irak4/Cd86/Tbk1/Ikbkb/Chuk/Tlr8/Mapk1/Ccl5/LOC100910771/Casp8/Traf6/Myd88/Tlr5/Map3k8/Cxcl10/Ticam2/Tab2/Nfkbia	rno:317468/rno:293624/rno:246759/rno:60350/rno:363520/rno:29175/rno:25513/rno:24494/rno:300177/rno:56822/rno:299827/rno:84351/rno:309361/rno:684440/rno:116590/rno:81780/rno:313121/rno:64044/rno:311245/rno:301059/rno:289337/rno:116596/rno:245920/rno:364867/rno:308267/rno:25493	26
rno00310	Lysine degradation	16/2007	54/6058	0.753356	1	ENSRNOG00000061499/ENSRNOG00000016680/ENSRNOG00000030183/ENSRNOG00000015133/ENSRNOG00000020386/ENSRNOG00000006587/ENSRNOG00000019189/ENSRNOG00000032546/novel.1533/ENSRNOG00000015621/ENSRNOG00000021143/ENSRNOG00000003307/ENSRNOG00000006806/ENSRNOG00000030486/ENSRNOG00000020915/ENSRNOG00000001344	Kmt2d/Nsd1/Plod2/Kmt2a/Ash1l/Setd3/Acat2/Dot1l/-/Nsd3/Setdb1/Gcdh/Setmar/Prdm6/Setd2/Aldh2	rno:100362634/rno:306764/rno:300901/rno:315606/rno:310638/rno:299295/rno:308100/rno:362831/rno:311968/rno:290831/rno:689883/rno:364975/rno:500281/rno:307305/rno:316013/rno:29539	16
rno04390	Hippo signaling pathway	43/2007	140/6058	0.758054	1	ENSRNOG00000007036/ENSRNOG00000002833/ENSRNOG00000020423/ENSRNOG00000015036/ENSRNOG00000015488/ENSRNOG00000055471/ENSRNOG00000032437/ENSRNOG00000022196/ENSRNOG00000033791/ENSRNOG00000018359/ENSRNOG00000020151/ENSRNOG00000013867/ENSRNOG00000050258/ENSRNOG00000003237/ENSRNOG00000020918/ENSRNOG00000010602/ENSRNOG00000007551/ENSRNOG00000010945/ENSRNOG00000004834/ENSRNOG00000015982/ENSRNOG00000047699/…	Tgfbr1/Gsk3b/Apc/Ctgf/Tead1/Ywhah/Pard3/Bmpr2/Apc2/Smad7/Cdh1/Fgf1/Ccnd3/Tp53bp2/Ccnd1/Birc2/Patj/Ywhab/Llgl2/Wnt11/Snai2/Wnt5a/LOC100909849/Wnt10a/Yap1/Ctnnb1/Bmp6/Ywhaz/Crb2/Lef1/Fzd4/Llgl1/Myc/Mob1b/Nkd1/Amh/Mob1a/Ajuba/Wnt2b/Ppp2r2d/Dvl3/Lats1/Tead2	rno:29591/rno:84027/rno:24205/rno:64032/rno:361630/rno:25576/rno:81918/rno:140590/rno:299611/rno:81516/rno:83502/rno:25317/rno:25193/rno:305025/rno:58919/rno:60371/rno:140581/rno:56011/rno:360661/rno:140584/rno:25554/rno:64566/rno:100909849/rno:316527/rno:363014/rno:84353/rno:25644/rno:25578/rno:366031/rno:161452/rno:64558/rno:54265/rno:24577/rno:360920/rno:364952/rno:25378/rno:297387/rno:85265/r…	43
rno00920	Sulfur metabolism	3/2007	11/6058	0.761729	1	ENSRNOG00000000172/ENSRNOG00000010452/ENSRNOG00000000185	Sqrdl/LOC100363502/Mpst	rno:691966/rno:25309/rno:192172	3
rno03440	Homologous recombination	11/2007	38/6058	0.761813	1	ENSRNOG00000008580/ENSRNOG00000048061/ENSRNOG00000016891/ENSRNOG00000012100/ENSRNOG00000013148/ENSRNOG00000001111/ENSRNOG00000059997/ENSRNOG00000010420/ENSRNOG00000012899/ENSRNOG00000003123/ENSRNOG00000004364	Nbn/Brcc3/Uimc1/Ssbp1/Rad54l/Brca2/Brip1/Sem1/Rbbp8/Rpa1/Bre	rno:85482/rno:316794/rno:290997/rno:54304/rno:298429/rno:360254/rno:360588/rno:680532/rno:291787/rno:287524/rno:362704	11
rno05332	Graft-versus-host disease	11/2007	38/6058	0.761813	1	ENSRNOG00000000451/ENSRNOG00000004649/ENSRNOG00000038835/ENSRNOG00000050210/ENSRNOG00000019142/ENSRNOG00000032708/ENSRNOG00000032844/ENSRNOG00000010283/ENSRNOG00000000763/ENSRNOG00000031090/ENSRNOG00000007468	RT1-Ba/Il1b/Cd86/RT1-CE10/Fas/RT1-Bb/RT1-Da/Cd28/RT1-M3-1/RT1-CE7/Ifng	rno:309621/rno:24494/rno:56822/rno:414792/rno:246097/rno:309622/rno:294269/rno:25660/rno:24747/rno:368153/rno:25712	11
rno04540	Gap junction	23/2007	77/6058	0.766336	1	ENSRNOG00000029876/ENSRNOG00000004810/ENSRNOG00000004332/ENSRNOG00000014089/ENSRNOG00000019465/ENSRNOG00000017197/ENSRNOG00000060728/ENSRNOG00000049768/ENSRNOG00000047505/ENSRNOG00000061216/ENSRNOG00000001849/ENSRNOG00000017625/ENSRNOG00000017558/ENSRNOG00000009495/ENSRNOG00000053468/ENSRNOG00000010695/ENSRNOG00000007926/ENSRNOG00000018371/ENSRNOG00000007106/ENSRNOG00000023079/ENSRNOG00000058337/…	Gucy1a2/Plcb1/Egfr/Map3k2/Gnai3/Pdgfb/Tuba1a/Adcy9/Tubb4a/Tubb5/Mapk1/Htr2b/Tubb2a/Src/Tuba1b/Pdgfc/Map2k5/Tubb6/Sos1/Nras/Plcb2/Prkca/Prkacb	rno:66012/rno:24654/rno:24329/rno:171492/rno:25643/rno:24628/rno:64158/rno:302950/rno:29213/rno:29214/rno:116590/rno:29581/rno:498736/rno:83805/rno:500929/rno:79429/rno:29568/rno:307351/rno:313845/rno:24605/rno:85240/rno:24680/rno:293508	23
rno00052	Galactose metabolism	7/2007	25/6058	0.772557	1	ENSRNOG00000019609/ENSRNOG00000001214/ENSRNOG00000057988/ENSRNOG00000008079/ENSRNOG00000011513/ENSRNOG00000009513/ENSRNOG00000020902	B4galt2/Pfkl/Pfkm/Ugp2/Gla/Akr1b1/G6pc3	rno:313536/rno:25741/rno:65152/rno:289827/rno:363494/rno:24192/rno:303565	7
rno00601	Glycosphingolipid biosynthesis - lacto and neolacto series	7/2007	25/6058	0.772557	1	ENSRNOG00000003251/ENSRNOG00000001653/ENSRNOG00000019609/ENSRNOG00000009267/ENSRNOG00000012019/ENSRNOG00000019843/ENSRNOG00000019179	B3galt2/St3gal6/B4galt2/B3gnt2/B3galnt1/St3gal3/Ggta1	rno:686081/rno:304023/rno:313536/rno:305571/rno:310508/rno:64445/rno:246766	7
rno04810	Regulation of actin cytoskeleton	57/2007	185/6058	0.775244	1	novel.970/ENSRNOG00000006723/ENSRNOG00000010765/ENSRNOG00000053550/ENSRNOG00000028062/ENSRNOG00000002215/ENSRNOG00000017819/ENSRNOG00000022071/ENSRNOG00000019253/ENSRNOG00000020485/ENSRNOG00000014289/ENSRNOG00000004332/ENSRNOG00000020423/ENSRNOG00000018903/ENSRNOG00000014409/ENSRNOG00000017197/ENSRNOG00000000695/ENSRNOG00000004276/ENSRNOG00000014285/ENSRNOG00000018683/ENSRNOG00000033791/ENSRNOG00…	-/Itga11/Vcl/Itga1/Arpc5/Mylk/Cd14/Itga2b/Bcar1/Vav3/Arpc2/Egfr/Apc/Pik3r1/Myl7/Pdgfb/Ssh1/Itga3/Ssh2/Dock1/Apc2/Itga5/Itgb1/Fgf1/Iqgap3/Fgfr1/Itga7/Itga2/Mapk1/Nckap1l/Itgae/Chrm5/Chrm2/Arhgef6/Mylk2/Src/Arhgap35/Fgfr2/Fgfr3/Fgf23/Spata13/Arpc1b/Pdgfc/Fg	rno:100360623/rno:315744/rno:305679/rno:25118/rno:360854/rno:288057/rno:60350/rno:685269/rno:25414/rno:295378/rno:301511/rno:24329/rno:24205/rno:25513/rno:289759/rno:24628/rno:304580/rno:360606/rno:303342/rno:309081/rno:299611/rno:315346/rno:24511/rno:25317/rno:310621/rno:79114/rno:81008/rno:170921/rno:116590/rno:315348/rno:83577/rno:53949/rno:81645/rno:363509/rno:117558/rno:83805/rno:306400/rno:…	57
rno00120	Primary bile acid biosynthesis	4/2007	15/6058	0.786285	1	ENSRNOG00000010519/ENSRNOG00000007378/ENSRNOG00000015840/ENSRNOG00000019141	Cyp39a1/Acox2/Hsd17b4/Ch25h	rno:301264/rno:252898/rno:79244/rno:309527	4
rno00450	Selenocompound metabolism	4/2007	15/6058	0.786285	1	ENSRNOG00000010658/ENSRNOG00000025459/ENSRNOG00000009088/ENSRNOG00000011250	LOC103691744/Mars/Txnrd1/Inmt	rno:24962/rno:299851/rno:58819/rno:368066	4
rno05218	Melanoma	19/2007	65/6058	0.787678	1	ENSRNOG00000009258/ENSRNOG00000004332/ENSRNOG00000014187/ENSRNOG00000016708/ENSRNOG00000018903/ENSRNOG00000017197/ENSRNOG00000013090/ENSRNOG00000020151/ENSRNOG00000013867/ENSRNOG00000005615/ENSRNOG00000016050/ENSRNOG00000020918/ENSRNOG00000001849/ENSRNOG00000008658/ENSRNOG00000052205/ENSRNOG00000010695/ENSRNOG00000001931/ENSRNOG00000052745/ENSRNOG00000023079	Cdk6/Egfr/Igf1r/E2f1/Pik3r1/Pdgfb/Gadd45g/Cdh1/Fgf1/Gadd45a/Fgfr1/Ccnd1/Mapk1/Mitf/Fgf23/Pdgfc/Fgf12/Met/Nras	rno:114483/rno:24329/rno:25718/rno:399489/rno:25513/rno:24628/rno:291005/rno:83502/rno:25317/rno:25112/rno:79114/rno:58919/rno:116590/rno:25094/rno:170583/rno:79429/rno:170630/rno:24553/rno:24605	19
rno00500	Starch and sucrose metabolism	6/2007	22/6058	0.78855	1	ENSRNOG00000021090/ENSRNOG00000017079/ENSRNOG00000008079/ENSRNOG00000007583/ENSRNOG00000006388/ENSRNOG00000020902	Pygm/Pgm2l1/Ugp2/Pygb/Pygl/G6pc3	rno:24701/rno:685076/rno:289827/rno:25739/rno:64035/rno:303565	6
rno03430	Mismatch repair	6/2007	22/6058	0.78855	1	ENSRNOG00000012100/ENSRNOG00000047206/ENSRNOG00000013673/ENSRNOG00000001040/ENSRNOG00000021264/ENSRNOG00000003123	Ssbp1/LOC100911727/Msh3/Pms2/Pcna/Rpa1	rno:54304/rno:100911727/rno:499505/rno:288479/rno:25737/rno:287524	6
rno05310	Asthma	6/2007	22/6058	0.78855	1	ENSRNOG00000000451/ENSRNOG00000024159/ENSRNOG00000032708/ENSRNOG00000032844/ENSRNOG00000009177/ENSRNOG00000000871	RT1-Ba/Fcer1g/RT1-Bb/RT1-Da/Fcer1a/Cd40lg	rno:309621/rno:25441/rno:309622/rno:294269/rno:25047/rno:84349	6
rno05205	Proteoglycans in cancer	57/2007	187/6058	0.804638	1	ENSRNOG00000030680/ENSRNOG00000011076/ENSRNOG00000053288/ENSRNOG00000018566/ENSRNOG00000004332/ENSRNOG00000014187/ENSRNOG00000018903/ENSRNOG00000014276/ENSRNOG00000014248/ENSRNOG00000057451/ENSRNOG00000001982/ENSRNOG00000019142/ENSRNOG00000010966/ENSRNOG00000046829/ENSRNOG00000019742/ENSRNOG00000016050/ENSRNOG00000010103/ENSRNOG00000004303/ENSRNOG00000014779/ENSRNOG00000018953/ENSRNOG00000010031/…	Ddx5/Ank2/Ank3/Ctsl/Egfr/Igf1r/Pik3r1/Plce1/Erbb4/Itga5/Cblb/Fas/Itgb1/Kdr/Stat3/Fgfr1/Eif4b/Timp3/Pdcd4/Cblc/Vtn/Ccnd1/Vegfa/Cbl/Mmp2/Mtor/Itga2/Mapk1/Cd63/Casp3/Smo/Mmp9/Wnt11/Src/Wnt5a/LOC100909849/Wnt10a/Ank1/Ctnnb1/Camk2a/Ptpn6/Fzd4/Sos1/Ezr/Met/Gab1/Ptpn11/Cd44/Nras/Myc/Shh/Rdx/Pxn/Wnt2b/Cav3/Prkca/Prkacb	rno:287765/rno:362036/rno:361833/rno:25697/rno:24329/rno:25718/rno:25513/rno:114633/rno:59323/rno:315346/rno:171136/rno:246097/rno:24511/rno:25589/rno:25125/rno:79114/rno:300253/rno:25358/rno:64031/rno:292699/rno:29169/rno:58919/rno:83785/rno:500985/rno:81686/rno:56718/rno:170921/rno:116590/rno:29186/rno:25402/rno:25273/rno:81687/rno:140584/rno:83805/rno:64566/rno:100909849/rno:316527/rno:306570/…	57
rno05210	Colorectal cancer	20/2007	69/6058	0.805215	1	ENSRNOG00000007036/ENSRNOG00000002833/ENSRNOG00000018770/ENSRNOG00000013454/ENSRNOG00000020423/ENSRNOG00000018903/ENSRNOG00000013090/ENSRNOG00000033791/ENSRNOG00000005615/ENSRNOG00000020918/ENSRNOG00000001849/ENSRNOG00000010475/ENSRNOG00000013673/ENSRNOG00000002791/ENSRNOG00000013574/ENSRNOG00000010452/ENSRNOG00000054172/ENSRNOG00000010121/ENSRNOG00000004500/novel.53	Tgfbr1/Gsk3b/Pmaip1/Rala/Apc/Pik3r1/Gadd45g/Apc2/Gadd45a/Ccnd1/Mapk1/Casp3/Msh3/Bcl2/Appl1/LOC100363502/Ctnnb1/Lef1/Myc/-	rno:29591/rno:84027/rno:492821/rno:81757/rno:24205/rno:25513/rno:291005/rno:299611/rno:25112/rno:58919/rno:116590/rno:25402/rno:499505/rno:24224/rno:290537/rno:25309/rno:84353/rno:161452/rno:24577/rno:317673	20
rno04720	Long-term potentiation	16/2007	56/6058	0.806927	1	ENSRNOG00000005330/ENSRNOG00000004060/ENSRNOG00000007048/ENSRNOG00000004810/ENSRNOG00000007090/ENSRNOG00000032463/ENSRNOG00000017801/ENSRNOG00000001849/ENSRNOG00000043210/ENSRNOG00000006632/ENSRNOG00000009882/ENSRNOG00000018712/ENSRNOG00000023079/ENSRNOG00000058337/ENSRNOG00000003491/ENSRNOG00000004978	Crebbp/Calm3/Rap1b/Plcb1/Cacna1c/Rap1a/Atf4/Mapk1/Ppp3r1/Rps6ka3/Ppp3ca/Camk2a/Nras/Plcb2/Prkca/Prkacb	rno:54244/rno:24242/rno:171337/rno:24654/rno:24239/rno:295347/rno:79255/rno:116590/rno:29748/rno:501560/rno:24674/rno:25400/rno:24605/rno:85240/rno:24680/rno:293508	16
rno05321	Inflammatory bowel disease (IBD)	16/2007	56/6058	0.806927	1	ENSRNOG00000009848/ENSRNOG00000000451/ENSRNOG00000027145/ENSRNOG00000004649/ENSRNOG00000032708/ENSRNOG00000032844/ENSRNOG00000019742/ENSRNOG00000007270/ENSRNOG00000015027/ENSRNOG00000017376/ENSRNOG00000022067/ENSRNOG00000012428/ENSRNOG00000009427/ENSRNOG00000011702/ENSRNOG00000007468/ENSRNOG00000003254	Il18/RT1-Ba/Rora/Il1b/RT1-Bb/RT1-Da/Stat3/Il12rb2/Il18r1/Il21/Tlr5/Maf/Tbx21/Foxp3/Ifng/Il23a	rno:29197/rno:309621/rno:300807/rno:24494/rno:309622/rno:294269/rno:25125/rno:171334/rno:301365/rno:365769/rno:289337/rno:54267/rno:303496/rno:317382/rno:25712/rno:155140	16
rno00514	Other types of O-glycan biosynthesis	5/2007	19/6058	0.807418	1	ENSRNOG00000019609/ENSRNOG00000005234/ENSRNOG00000019843/ENSRNOG00000001823/ENSRNOG00000001228	B4galt2/Gxylt1/St3gal3/St6gal1/Pofut2	rno:313536/rno:300173/rno:64445/rno:25197/rno:309686	5
rno04971	Gastric acid secretion	19/2007	66/6058	0.811029	1	ENSRNOG00000004060/ENSRNOG00000004810/ENSRNOG00000002215/ENSRNOG00000019465/ENSRNOG00000049768/ENSRNOG00000032378/ENSRNOG00000004720/ENSRNOG00000002653/ENSRNOG00000009629/ENSRNOG00000020532/ENSRNOG00000008235/ENSRNOG00000018712/ENSRNOG00000020985/ENSRNOG00000018524/ENSRNOG00000058337/ENSRNOG00000007059/ENSRNOG00000014347/ENSRNOG00000003491/ENSRNOG00000004978	Calm3/Plcb1/Mylk/Gnai3/Adcy9/Atp1a4/Kcnj2/Kcnk2/Car2/Kcnq1/Mylk2/Camk2a/Atp4a/Ezr/Plcb2/Atp1b4/Slc4a2/Prkca/Prkacb	rno:24242/rno:24654/rno:288057/rno:25643/rno:302950/rno:29132/rno:29712/rno:170899/rno:54231/rno:84020/rno:117558/rno:25400/rno:24216/rno:54319/rno:85240/rno:84396/rno:24780/rno:24680/rno:293508	19
rno04961	Endocrine and other factor-regulated calcium reabsorption	12/2007	43/6058	0.812955	1	ENSRNOG00000004810/ENSRNOG00000026490/ENSRNOG00000049768/ENSRNOG00000032378/ENSRNOG00000020948/ENSRNOG00000011302/ENSRNOG00000032857/ENSRNOG00000058337/ENSRNOG00000008479/ENSRNOG00000007059/ENSRNOG00000003491/ENSRNOG00000004978	Plcb1/Dnm3/Adcy9/Atp1a4/Pth1r/Rab11a/Klk1/Plcb2/Slc8a1/Atp1b4/Prkca/Prkacb	rno:24654/rno:171574/rno:302950/rno:29132/rno:56813/rno:81830/rno:24523/rno:85240/rno:29715/rno:84396/rno:24680/rno:293508	12
rno00730	Thiamine metabolism	3/2007	12/6058	0.815227	1	ENSRNOG00000046947/ENSRNOG00000013954/ENSRNOG00000005260	Ak5/Alpl/Acp1	rno:365985/rno:25586/rno:24161	3
rno05330	Allograft rejection	11/2007	40/6058	0.822449	1	ENSRNOG00000000451/ENSRNOG00000038835/ENSRNOG00000050210/ENSRNOG00000019142/ENSRNOG00000032708/ENSRNOG00000032844/ENSRNOG00000010283/ENSRNOG00000000763/ENSRNOG00000000871/ENSRNOG00000031090/ENSRNOG00000007468	RT1-Ba/Cd86/RT1-CE10/Fas/RT1-Bb/RT1-Da/Cd28/RT1-M3-1/Cd40lg/RT1-CE7/Ifng	rno:309621/rno:56822/rno:414792/rno:246097/rno:309622/rno:294269/rno:25660/rno:24747/rno:84349/rno:368153/rno:25712	11
rno04650	Natural killer cell mediated cytotoxicity	24/2007	83/6058	0.825674	1	ENSRNOG00000025143/ENSRNOG00000024159/ENSRNOG00000020485/ENSRNOG00000018903/ENSRNOG00000020845/ENSRNOG00000004737/ENSRNOG00000019142/ENSRNOG00000017429/ENSRNOG00000001849/ENSRNOG00000012439/ENSRNOG00000043210/ENSRNOG00000010475/ENSRNOG00000005620/ENSRNOG00000046663/ENSRNOG00000012160/ENSRNOG00000009882/ENSRNOG00000020849/ENSRNOG00000014294/ENSRNOG00000007106/ENSRNOG00000030124/ENSRNOG00000023079/…	Icam2/Fcer1g/Vav3/Pik3r1/Tyrobp/Cd48/Fas/Lat/Mapk1/Bid/Ppp3r1/Casp3/Lcp2/LOC100911825/Syk/Ppp3ca/Hcst/Ptpn6/Sos1/Ptpn11/Nras/Ptk2b/Ifng/Prkca	rno:360647/rno:25441/rno:295378/rno:25513/rno:361537/rno:245962/rno:246097/rno:81511/rno:116590/rno:64625/rno:29748/rno:25402/rno:155918/rno:100911825/rno:25155/rno:24674/rno:474146/rno:116689/rno:313845/rno:25622/rno:24605/rno:50646/rno:25712/rno:24680	24
rno05212	Pancreatic cancer	20/2007	70/6058	0.826685	1	ENSRNOG00000009258/ENSRNOG00000007036/ENSRNOG00000013454/ENSRNOG00000004332/ENSRNOG00000016708/ENSRNOG00000018903/ENSRNOG00000013461/ENSRNOG00000013090/ENSRNOG00000019073/ENSRNOG00000022485/ENSRNOG00000005615/ENSRNOG00000019742/ENSRNOG00000020918/ENSRNOG00000019598/ENSRNOG00000001111/ENSRNOG00000009615/ENSRNOG00000001849/ENSRNOG00000011157/ENSRNOG00000000869/ENSRNOG00000007946	Cdk6/Tgfbr1/Rala/Egfr/E2f1/Pik3r1/Ralbp1/Gadd45g/Ikbkb/Chuk/Gadd45a/Stat3/Ccnd1/Vegfa/Brca2/Mtor/Mapk1/Jak1/Arhgef6/Bcl2l1	rno:114483/rno:29591/rno:81757/rno:24329/rno:399489/rno:25513/rno:84014/rno:291005/rno:84351/rno:309361/rno:25112/rno:25125/rno:58919/rno:83785/rno:360254/rno:56718/rno:116590/rno:84598/rno:363509/rno:24888	20
rno05225	Hepatocellular carcinoma	47/2007	157/6058	0.828014	1	ENSRNOG00000001548/ENSRNOG00000009258/ENSRNOG00000007036/ENSRNOG00000030449/ENSRNOG00000010676/ENSRNOG00000002833/ENSRNOG00000004332/ENSRNOG00000020423/ENSRNOG00000014187/ENSRNOG00000016708/ENSRNOG00000028746/ENSRNOG00000018903/ENSRNOG00000004831/ENSRNOG00000013090/ENSRNOG00000033791/ENSRNOG00000006137/ENSRNOG00000012772/ENSRNOG00000009271/ENSRNOG00000005615/ENSRNOG00000014419/ENSRNOG00000007743/…	Nfe2l2/Cdk6/Tgfbr1/Gsta4/Smarce1/Gsk3b/Egfr/Apc/Igf1r/E2f1/Gsto1/Pik3r1/Arid2/Gadd45g/Apc2/Arid1a/Nqo1/Smarca4/Gadd45a/Brd7/Mgst1/Phf10/Ccnd1/Gsta1/Mtor/Txnrd1/Mapk1/Lrp5/Wnt11/Wnt5a/LOC100909849/Wnt10a/Ctnnb1/Smarca2/Lef1/Actl6a/Fzd4/Sos1/Met/Gab1/Nras/Myc/Bcl2l1/Wnt2b/Prkca/Dvl3/Pbrm1	rno:83619/rno:114483/rno:29591/rno:300850/rno:303518/rno:84027/rno:24329/rno:24205/rno:25718/rno:399489/rno:114846/rno:25513/rno:366980/rno:291005/rno:299611/rno:297867/rno:24314/rno:171379/rno:25112/rno:361374/rno:171341/rno:292404/rno:58919/rno:108348061/rno:56718/rno:58819/rno:116590/rno:293649/rno:140584/rno:64566/rno:100909849/rno:316527/rno:84353/rno:361745/rno:161452/rno:361925/rno:64558/r…	47
rno00982	Drug metabolism - cytochrome P450	13/2007	47/6058	0.829947	1	ENSRNOG00000030449/ENSRNOG00000003510/ENSRNOG00000028746/ENSRNOG00000002848/ENSRNOG00000007743/ENSRNOG00000052070/ENSRNOG00000032959/ENSRNOG00000013484/ENSRNOG00000018076/ENSRNOG00000015354/ENSRNOG00000012458/ENSRNOG00000001990/ENSRNOG00000002331	Gsta4/Fmo2/Gsto1/Maoa/Mgst1/Aldh1a3/Adh7/Gsta1/Fmo5/Aox1/Cyp2e1/Ugt2b10/Aldh3a1	rno:300850/rno:246245/rno:114846/rno:29253/rno:171341/rno:266603/rno:171178/rno:108348061/rno:246248/rno:54349/rno:25086/rno:286954/rno:25375	13
rno00520	Amino sugar and nucleotide sugar metabolism	12/2007	44/6058	0.838674	1	ENSRNOG00000009548/ENSRNOG00000059453/ENSRNOG00000002643/ENSRNOG00000008079/ENSRNOG00000010024/ENSRNOG00000003094/ENSRNOG00000008945/ENSRNOG00000013816/ENSRNOG00000002810/ENSRNOG00000017605/ENSRNOG00000002177/ENSRNOG00000028072	Fpgt/Fuk/Ugdh/Ugp2/Cyb5r4/Cmah/Nans/Cmas/Gfpt2/Gmds/Gnpda2/Chit1	rno:310935/rno:307848/rno:83472/rno:289827/rno:171015/rno:361245/rno:298071/rno:312826/rno:360518/rno:291095/rno:289608/rno:289032	12
rno03320	PPAR signaling pathway	19/2007	68/6058	0.852084	1	ENSRNOG00000009845/ENSRNOG00000016265/ENSRNOG00000007378/ENSRNOG00000001821/ENSRNOG00000057823/ENSRNOG00000014718/ENSRNOG00000015086/ENSRNOG00000008839/ENSRNOG00000056219/ENSRNOG00000012879/ENSRNOG00000028616/ENSRNOG00000034116/ENSRNOG00000046005/ENSRNOG00000008755/ENSRNOG00000014369/ENSRNOG00000012181/ENSRNOG00000040108/ENSRNOG00000004537/ENSRNOG00000032908	Acadm/Acsl5/Acox2/Adipoq/Ubc/Acsl3/Plin1/Pparg/Olr1/Fabp3/Pck1/Gk/Scd2/Acox1/Slc27a4/Lpl/Cd36/Rxrg/Acaa1b	rno:24158/rno:94340/rno:252898/rno:246253/rno:50522/rno:114024/rno:25629/rno:25664/rno:140914/rno:79131/rno:362282/rno:79223/rno:83792/rno:50681/rno:311839/rno:24539/rno:29184/rno:83574/rno:24157	19
rno04152	AMPK signaling pathway	33/2007	114/6058	0.855392	1	ENSRNOG00000016122/ENSRNOG00000061499/ENSRNOG00000001821/ENSRNOG00000014597/ENSRNOG00000014187/ENSRNOG00000017297/ENSRNOG00000018903/ENSRNOG00000001309/ENSRNOG00000003821/ENSRNOG00000008839/ENSRNOG00000023591/ENSRNOG00000012826/ENSRNOG00000013397/ENSRNOG00000001214/ENSRNOG00000057988/ENSRNOG00000048130/ENSRNOG00000020918/ENSRNOG00000022999/ENSRNOG00000009615/ENSRNOG00000028616/ENSRNOG00000000299/…	Hmgcr/Kmt2d/Adipoq/Irs1/Igf1r/Cab39/Pik3r1/Camkk2/Rptor/Pparg/Ppp2r3c/Creb3l2/Foxo1/Pfkl/Pfkm/LOC100911725/Ccnd1/Ppp2r3a/Mtor/Pck1/Foxo3/Scd2/Ppargc1a/LOC100910771/Cab39l/Prkaa1/Prkab2/Ppp2r5a/Ppp2r5b/Tsc2/G6pc3/Ppp2r2d/Cd36	rno:25675/rno:100362634/rno:246253/rno:25467/rno:25718/rno:301574/rno:25513/rno:83506/rno:287871/rno:25664/rno:362739/rno:362339/rno:84482/rno:25741/rno:65152/rno:100911725/rno:58919/rno:363122/rno:56718/rno:362282/rno:294515/rno:83792/rno:83516/rno:313121/rno:290291/rno:65248/rno:64562/rno:312754/rno:309179/rno:24855/rno:303565/rno:246255/rno:29184	33
rno03410	Base excision repair	8/2007	31/6058	0.856201	1	ENSRNOG00000012865/ENSRNOG00000006102/ENSRNOG00000003084/ENSRNOG00000047206/ENSRNOG00000016748/ENSRNOG00000008892/ENSRNOG00000019150/ENSRNOG00000021264	Parp3/Pole4/Parp1/LOC100911727/Poll/Parp2/Polb/Pcna	rno:300985/rno:362385/rno:25591/rno:100911727/rno:361767/rno:290027/rno:29240/rno:25737	8
rno05211	Renal cell carcinoma	18/2007	65/6058	0.858035	1	ENSRNOG00000005330/ENSRNOG00000007048/ENSRNOG00000032463/ENSRNOG00000003653/ENSRNOG00000018903/ENSRNOG00000017197/ENSRNOG00000012933/ENSRNOG00000019598/ENSRNOG00000001849/ENSRNOG00000013017/ENSRNOG00000015292/ENSRNOG00000031730/ENSRNOG00000007106/ENSRNOG00000052745/ENSRNOG00000017879/ENSRNOG00000030124/ENSRNOG00000023079/ENSRNOG00000007284	Crebbp/Rap1b/Rap1a/Fh/Pik3r1/Pdgfb/Prcc/Vegfa/Mapk1/Arnt2/Cul2/Eloc/Sos1/Met/Gab1/Ptpn11/Nras/Slc2a1	rno:54244/rno:171337/rno:295347/rno:24368/rno:25513/rno:24628/rno:310687/rno:83785/rno:116590/rno:25243/rno:361258/rno:64525/rno:313845/rno:24553/rno:361388/rno:25622/rno:24605/rno:24778	18
rno00531	Glycosaminoglycan degradation	3/2007	13/6058	0.858146	1	ENSRNOG00000014461/ENSRNOG00000000913/ENSRNOG00000000043	Galns/Gusb/Idua	rno:292073/rno:24434/rno:360904	3
rno00980	Metabolism of xenobiotics by cytochrome P450	12/2007	45/6058	0.86159	1	ENSRNOG00000030449/ENSRNOG00000028746/ENSRNOG00000007743/ENSRNOG00000052070/ENSRNOG00000001701/ENSRNOG00000032959/ENSRNOG00000013484/ENSRNOG00000019500/ENSRNOG00000012458/ENSRNOG00000017780/ENSRNOG00000001990/ENSRNOG00000002331	Gsta4/Gsto1/Mgst1/Aldh1a3/Cbr3/Adh7/Gsta1/Cyp1a1/Cyp2e1/Akr7a2/Ugt2b10/Aldh3a1	rno:300850/rno:114846/rno:171341/rno:266603/rno:304078/rno:171178/rno:108348061/rno:24296/rno:25086/rno:171445/rno:286954/rno:25375	12
rno03460	Fanconi anemia pathway	12/2007	45/6058	0.86159	1	ENSRNOG00000019108/ENSRNOG00000000593/ENSRNOG00000016942/ENSRNOG00000007890/ENSRNOG00000016889/ENSRNOG00000001111/ENSRNOG00000059997/ENSRNOG00000018623/ENSRNOG00000036699/ENSRNOG00000001040/ENSRNOG00000010027/ENSRNOG00000003123	Rmi1/Rev3l/Wdr48/Usp1/Fancc/Brca2/Brip1/Rev1/Faap100/Pms2/Atr/Rpa1	rno:306734/rno:309812/rno:363164/rno:313387/rno:24361/rno:360254/rno:360588/rno:316344/rno:303742/rno:288479/rno:685055/rno:287524	12
rno04940	Type I diabetes mellitus	12/2007	45/6058	0.86159	1	ENSRNOG00000014525/ENSRNOG00000000451/ENSRNOG00000004649/ENSRNOG00000038835/ENSRNOG00000050210/ENSRNOG00000019142/ENSRNOG00000032708/ENSRNOG00000032844/ENSRNOG00000010283/ENSRNOG00000000763/ENSRNOG00000031090/ENSRNOG00000007468	Hspd1/RT1-Ba/Il1b/Cd86/RT1-CE10/Fas/RT1-Bb/RT1-Da/Cd28/RT1-M3-1/RT1-CE7/Ifng	rno:63868/rno:309621/rno:24494/rno:56822/rno:414792/rno:246097/rno:309622/rno:294269/rno:25660/rno:24747/rno:368153/rno:25712	12
rno04012	ErbB signaling pathway	23/2007	82/6058	0.865571	1	ENSRNOG00000004305/ENSRNOG00000002833/ENSRNOG00000004332/ENSRNOG00000018903/ENSRNOG00000014248/ENSRNOG00000001982/ENSRNOG00000018953/ENSRNOG00000008444/ENSRNOG00000009615/ENSRNOG00000001849/ENSRNOG00000007249/ENSRNOG00000009495/ENSRNOG00000014917/ENSRNOG00000002728/ENSRNOG00000017155/ENSRNOG00000018712/ENSRNOG00000007106/ENSRNOG00000017879/ENSRNOG00000023079/ENSRNOG00000004500/ENSRNOG00000002771/…	Abl2/Gsk3b/Egfr/Pik3r1/Erbb4/Cblb/Cblc/Cbl/Mtor/Mapk1/Cdkn1b/Src/Nck1/Btc/Nck2/Camk2a/Sos1/Gab1/Nras/Myc/Ereg/Prkca/Stat5a	rno:304883/rno:84027/rno:24329/rno:25513/rno:59323/rno:171136/rno:292699/rno:500985/rno:56718/rno:116590/rno:83571/rno:83805/rno:300955/rno:64022/rno:316369/rno:25400/rno:313845/rno:361388/rno:24605/rno:24577/rno:59325/rno:24680/rno:24918	23
rno01210	2-Oxocarboxylic acid metabolism	4/2007	17/6058	0.866202	1	ENSRNOG00000007316/ENSRNOG00000015020/ENSRNOG00000033915/ENSRNOG00000024128	Idh3B/Idh1/Gpt/Aco2	rno:94173/rno:24479/rno:81670/rno:79250	4
rno00071	Fatty acid degradation	11/2007	42/6058	0.870633	1	ENSRNOG00000009845/ENSRNOG00000016265/ENSRNOG00000014718/ENSRNOG00000029549/ENSRNOG00000019189/ENSRNOG00000032959/ENSRNOG00000003307/ENSRNOG00000020624/ENSRNOG00000008755/ENSRNOG00000032908/ENSRNOG00000001344	Acadm/Acsl5/Acsl3/Eci2/Acat2/Adh7/Gcdh/Acadsb/Acox1/Acaa1b/Aldh2	rno:24158/rno:94340/rno:114024/rno:291075/rno:308100/rno:171178/rno:364975/rno:25618/rno:50681/rno:24157/rno:29539	11
rno03420	Nucleotide excision repair	11/2007	42/6058	0.870633	1	ENSRNOG00000059593/ENSRNOG00000002585/ENSRNOG00000012360/ENSRNOG00000006102/ENSRNOG00000019649/ENSRNOG00000018007/ENSRNOG00000047206/ENSRNOG00000008274/ENSRNOG00000021264/ENSRNOG00000009968/ENSRNOG00000003123	Cetn2/Cul4b/Gtf2h1/Pole4/Cul4a/Gtf2h5/LOC100911727/Xpc/Pcna/Ercc8/Rpa1	rno:84593/rno:302502/rno:361580/rno:362385/rno:361181/rno:502227/rno:100911727/rno:312560/rno:25737/rno:310071/rno:287524	11
rno05142	Chagas disease (American trypanosomiasis)	28/2007	99/6058	0.873874	1	ENSRNOG00000004810/ENSRNOG00000007036/ENSRNOG00000005378/ENSRNOG00000060869/ENSRNOG00000018903/ENSRNOG00000004649/ENSRNOG00000019465/ENSRNOG00000012804/ENSRNOG00000005965/ENSRNOG00000019073/ENSRNOG00000022485/ENSRNOG00000019142/ENSRNOG00000012749/ENSRNOG00000015945/ENSRNOG00000003029/ENSRNOG00000001849/ENSRNOG00000010906/ENSRNOG00000007159/ENSRNOG00000012331/ENSRNOG00000016069/ENSRNOG00000004639/…	Plcb1/Tgfbr1/Gna15/Irak1/Pik3r1/Il1b/Gnai3/C1qc/Irak4/Ikbkb/Chuk/Fas/C1qb/Cd3g/Calr/Mapk1/Ccl5/Ccl2/Casp8/Cd3e/Traf6/Myd88/C1qa/Gna14/Plcb2/Ifng/Ppp2r2d/Nfkbia	rno:24654/rno:29591/rno:89788/rno:363520/rno:25513/rno:24494/rno:25643/rno:362634/rno:300177/rno:84351/rno:309361/rno:246097/rno:29687/rno:300678/rno:64202/rno:116590/rno:81780/rno:24770/rno:64044/rno:315609/rno:311245/rno:301059/rno:298566/rno:309242/rno:85240/rno:25712/rno:246255/rno:25493	28
rno04916	Melanogenesis	24/2007	86/6058	0.876299	1	ENSRNOG00000005330/ENSRNOG00000004060/ENSRNOG00000004810/ENSRNOG00000002833/ENSRNOG00000019465/ENSRNOG00000049768/ENSRNOG00000012826/ENSRNOG00000001849/ENSRNOG00000008658/ENSRNOG00000015982/ENSRNOG00000015618/ENSRNOG00000059244/ENSRNOG00000052510/ENSRNOG00000054172/ENSRNOG00000014361/ENSRNOG00000010121/ENSRNOG00000018712/ENSRNOG00000016848/ENSRNOG00000023079/ENSRNOG00000058337/ENSRNOG00000014385/…	Crebbp/Calm3/Plcb1/Gsk3b/Gnai3/Adcy9/Creb3l2/Mapk1/Mitf/Wnt11/Wnt5a/LOC100909849/Wnt10a/Ctnnb1/Edn1/Lef1/Camk2a/Fzd4/Nras/Plcb2/Wnt2b/Prkca/Dvl3/Prkacb	rno:54244/rno:24242/rno:24654/rno:84027/rno:25643/rno:302950/rno:362339/rno:116590/rno:25094/rno:140584/rno:64566/rno:100909849/rno:316527/rno:84353/rno:24323/rno:161452/rno:25400/rno:64558/rno:24605/rno:85240/rno:116466/rno:24680/rno:303811/rno:293508	24
rno00563	Glycosylphosphatidylinositol (GPI)-anchor biosynthesis	6/2007	25/6058	0.88447	1	ENSRNOG00000014866/ENSRNOG00000010914/ENSRNOG00000059622/ENSRNOG00000014690/ENSRNOG00000052134/ENSRNOG00000027857	Pign/Pigh/Pigb/Pigt/Pigy/Pigw	rno:309051/rno:362756/rno:315807/rno:296360/rno:100365921/rno:378774	6
rno00630	Glyoxylate and dicarboxylate metabolism	6/2007	25/6058	0.88447	1	ENSRNOG00000006364/ENSRNOG00000008103/ENSRNOG00000019189/ENSRNOG00000029501/ENSRNOG00000024128/ENSRNOG00000011599	Dld/Mdh1/Acat2/Hoga1/Aco2/Gldc	rno:298942/rno:24551/rno:308100/rno:293949/rno:79250/rno:309312	6
rno00650	Butanoate metabolism	6/2007	25/6058	0.88447	1	ENSRNOG00000016552/ENSRNOG00000000967/ENSRNOG00000019189/ENSRNOG00000043094/ENSRNOG00000031211/ENSRNOG00000014726	Hmgcs1/Aacs/Acat2/Oxct1/Acsm5/Acsm4	rno:29637/rno:65984/rno:308100/rno:690163/rno:361637/rno:353317	6
rno05223	Non-small cell lung cancer	16/2007	60/6058	0.887863	1	ENSRNOG00000009258/ENSRNOG00000004332/ENSRNOG00000016708/ENSRNOG00000018903/ENSRNOG00000013090/ENSRNOG00000005615/ENSRNOG00000019742/ENSRNOG00000024061/ENSRNOG00000020918/ENSRNOG00000001849/ENSRNOG00000000299/ENSRNOG00000007106/ENSRNOG00000023079/ENSRNOG00000003491/ENSRNOG00000004537/ENSRNOG00000019496	Cdk6/Egfr/E2f1/Pik3r1/Gadd45g/Gadd45a/Stat3/Rarb/Ccnd1/Mapk1/Foxo3/Sos1/Nras/Prkca/Rxrg/Stat5a	rno:114483/rno:24329/rno:399489/rno:25513/rno:291005/rno:25112/rno:25125/rno:24706/rno:58919/rno:116590/rno:294515/rno:313845/rno:24605/rno:24680/rno:83574/rno:24918	16
rno00603	Glycosphingolipid biosynthesis - globo and isoglobo series	3/2007	14/6058	0.892053	1	ENSRNOG00000017932/ENSRNOG00000011513/ENSRNOG00000012019	St3gal2/Gla/B3galnt1	rno:64442/rno:363494/rno:310508	3
rno04950	Maturity onset diabetes of the young	4/2007	18/6058	0.895481	1	ENSRNOG00000025164/ENSRNOG00000012417/ENSRNOG00000013133/ENSRNOG00000001183	Bhlha15/Iapp/Foxa2/Hnf1a	rno:25334/rno:24476/rno:25099/rno:24817	4
rno00534	Glycosaminoglycan biosynthesis - heparan sulfate / heparin	5/2007	22/6058	0.900851	1	ENSRNOG00000019014/ENSRNOG00000008944/ENSRNOG00000025372/ENSRNOG00000010598/ENSRNOG00000024591	Ndst1/Ext2/Glce/Hs3st1/Hs3st3a1	rno:29633/rno:311215/rno:363073/rno:84406/rno:363618	5
rno01040	Biosynthesis of unsaturated fatty acids	5/2007	22/6058	0.900851	1	ENSRNOG00000046005/ENSRNOG00000010580/ENSRNOG00000008755/ENSRNOG00000006331/ENSRNOG00000032908	Scd2/Acot7/Acox1/Elovl5/Acaa1b	rno:83792/rno:26759/rno:50681/rno:171400/rno:24157	5
rno04977	Vitamin digestion and absorption	5/2007	22/6058	0.900851	1	ENSRNOG00000021001/ENSRNOG00000022305/ENSRNOG00000012178/ENSRNOG00000001232/ENSRNOG00000057628	Gif/Abcc1/Lmbrd1/Slc19a1/Slc5a6	rno:29319/rno:24565/rno:246046/rno:29723/rno:170551	5
rno04960	Aldosterone-regulated sodium reabsorption	8/2007	33/6058	0.901445	1	ENSRNOG00000014597/ENSRNOG00000018903/ENSRNOG00000017084/ENSRNOG00000032378/ENSRNOG00000001849/ENSRNOG00000017842/ENSRNOG00000007059/ENSRNOG00000003491	Irs1/Pik3r1/Hsd11b2/Atp1a4/Mapk1/Scnn1g/Atp1b4/Prkca	rno:25467/rno:25513/rno:25117/rno:29132/rno:116590/rno:24768/rno:84396/rno:24680	8
rno04915	Estrogen signaling pathway	24/2007	88/6058	0.903158	1	ENSRNOG00000019834/ENSRNOG00000006444/ENSRNOG00000004060/ENSRNOG00000004810/ENSRNOG00000026963/ENSRNOG00000004332/ENSRNOG00000018903/ENSRNOG00000017801/ENSRNOG00000019465/ENSRNOG00000007219/ENSRNOG00000000431/ENSRNOG00000050647/ENSRNOG00000049768/ENSRNOG00000012826/ENSRNOG00000016695/ENSRNOG00000001849/ENSRNOG00000017539/ENSRNOG00000009495/ENSRNOG00000018191/ENSRNOG00000007106/ENSRNOG00000023079/…	Hsp90ab1/Fkbp4/Calm3/Plcb1/Hsp90b1/Egfr/Pik3r1/Atf4/Gnai3/Hsp90aa1/Atf6b/Hspa1b/Adcy9/Creb3l2/Mmp2/Mapk1/Mmp9/Src/Oprm1/Sos1/Nras/Plcb2/Gper1/Prkacb	rno:301252/rno:260321/rno:24242/rno:24654/rno:362862/rno:24329/rno:25513/rno:79255/rno:25643/rno:103692716/rno:406169/rno:294254/rno:302950/rno:362339/rno:81686/rno:116590/rno:81687/rno:83805/rno:25601/rno:313845/rno:24605/rno:85240/rno:171104/rno:293508	24
rno05132	Salmonella infection	21/2007	78/6058	0.903868	1	ENSRNOG00000007372/ENSRNOG00000009848/ENSRNOG00000028062/ENSRNOG00000017819/ENSRNOG00000009781/ENSRNOG00000025892/ENSRNOG00000014289/novel.2129/ENSRNOG00000004649/ENSRNOG00000006178/ENSRNOG00000025791/ENSRNOG00000039754/ENSRNOG00000002802/ENSRNOG00000001849/ENSRNOG00000013634/ENSRNOG00000022067/ENSRNOG00000000991/ENSRNOG00000008673/ENSRNOG00000031058/ENSRNOG00000007468/ENSRNOG00000008994	Casp1/Il18/Arpc5/Cd14/Dync1i2/Set/Arpc2/-/Il1b/Dync1h1/Dync1li2/Rab7b/Cxcl1/Mapk1/Myd88/Tlr5/Arpc1b/Arpc3/Was/Ifng/Arpc4	rno:25166/rno:29197/rno:360854/rno:60350/rno:116659/rno:296619/rno:301511/rno:64303/rno:24494/rno:29489/rno:81655/rno:501854/rno:81503/rno:116590/rno:301059/rno:289337/rno:54227/rno:288669/rno:317371/rno:25712/rno:297518	21
rno04611	Platelet activation	30/2007	108/6058	0.90394	1	ENSRNOG00000011292/ENSRNOG00000003357/ENSRNOG00000003897/ENSRNOG00000007048/ENSRNOG00000029876/ENSRNOG00000004810/ENSRNOG00000002215/ENSRNOG00000032463/ENSRNOG00000022071/ENSRNOG00000024159/ENSRNOG00000018903/ENSRNOG00000019465/ENSRNOG00000016630/ENSRNOG00000025074/ENSRNOG00000019689/ENSRNOG00000020585/ENSRNOG00000049768/ENSRNOG00000010966/ENSRNOG00000058111/ENSRNOG00000001849/ENSRNOG00000005620/…	NEWGENE_621351/Col3a1/Col1a1/Rap1b/Gucy1a2/Plcb1/Mylk/Rap1a/Itga2b/Fcer1g/Pik3r1/Gnai3/Tln1/Fgg/Vwf/Tbxa2r/Adcy9/Itgb1/Itga2/Mapk1/Lcp2/Mylk2/Src/Arhgap35/LOC100911825/Syk/Tbxas1/Gna13/Plcb2/Prkacb	rno:103689932/rno:84032/rno:29393/rno:171337/rno:66012/rno:24654/rno:288057/rno:295347/rno:685269/rno:25441/rno:25513/rno:25643/rno:313494/rno:24367/rno:116669/rno:24816/rno:302950/rno:24511/rno:170921/rno:116590/rno:155918/rno:117558/rno:83805/rno:306400/rno:100911825/rno:25155/rno:24886/rno:303634/rno:85240/rno:293508	30
rno04921	Oxytocin signaling pathway	38/2007	135/6058	0.9107	1	ENSRNOG00000004060/ENSRNOG00000029876/ENSRNOG00000004810/ENSRNOG00000013147/ENSRNOG00000061499/ENSRNOG00000007090/ENSRNOG00000002215/ENSRNOG00000017060/ENSRNOG00000004332/ENSRNOG00000019465/ENSRNOG00000001309/ENSRNOG00000049768/ENSRNOG00000007666/ENSRNOG00000017882/ENSRNOG00000020918/ENSRNOG00000008031/ENSRNOG00000031287/ENSRNOG00000004720/ENSRNOG00000001849/ENSRNOG00000002303/ENSRNOG00000057852/…	Calm3/Gucy1a2/Plcb1/Cacna1d/Kmt2d/Cacna1c/Mylk/Ryr2/Egfr/Gnai3/Camkk2/Adcy9/Cacnb4/Camk1d/Ccnd1/Cacna2d4/Cacna2d3/Kcnj2/Mapk1/Kcnj12/Cacng6/Ppp3r1/Kcnj4/Prkaa1/Mylk2/Src/Ppp3ca/Prkab2/Cacng4/Cacna2d1/Camk2a/Map2k5/Npr1/Nras/Plcb2/Prkca/Oxtr/Prkacb	rno:24242/rno:66012/rno:24654/rno:29716/rno:100362634/rno:24239/rno:288057/rno:689560/rno:24329/rno:25643/rno:83506/rno:302950/rno:58942/rno:307124/rno:58919/rno:312668/rno:306243/rno:29712/rno:116590/rno:117052/rno:140727/rno:29748/rno:116649/rno:65248/rno:117558/rno:83805/rno:24674/rno:64562/rno:140725/rno:25399/rno:25400/rno:29568/rno:24603/rno:24605/rno:85240/rno:24680/rno:25342/rno:293508	38
rno04114	Oocyte meiosis	28/2007	102/6058	0.910775	1	ENSRNOG00000004060/ENSRNOG00000014187/ENSRNOG00000055471/ENSRNOG00000005828/ENSRNOG00000049768/ENSRNOG00000003139/ENSRNOG00000005310/ENSRNOG00000001849/ENSRNOG00000004130/ENSRNOG00000043210/ENSRNOG00000010945/ENSRNOG00000029785/ENSRNOG00000024241/ENSRNOG00000006632/ENSRNOG00000009882/ENSRNOG00000005904/ENSRNOG00000018296/ENSRNOG00000014173/ENSRNOG00000012835/ENSRNOG00000008195/ENSRNOG00000018712/…	Calm3/Igf1r/Ywhah/Skp1/Adcy9/Smc1a/Cul1/Mapk1/Anapc4/Ppp3r1/Ywhab/Cdc26/Cdc23/Rps6ka3/Ppp3ca/Cdc27/Anapc10/Smc3/Espl1/Ywhaz/Camk2a/Ppp2r5a/Pttg1/Ar/Ppp2r5b/Cdc20/Anapc1/Prkacb	rno:24242/rno:25718/rno:25576/rno:287280/rno:302950/rno:63996/rno:362356/rno:116590/rno:305420/rno:29748/rno:56011/rno:366381/rno:291689/rno:501560/rno:24674/rno:360643/rno:361389/rno:29486/rno:315330/rno:25578/rno:25400/rno:312754/rno:64193/rno:24208/rno:309179/rno:64515/rno:311412/rno:293508	28
rno01522	Endocrine resistance	24/2007	89/6058	0.914715	1	ENSRNOG00000007443/ENSRNOG00000018835/ENSRNOG00000019322/ENSRNOG00000004332/ENSRNOG00000014187/ENSRNOG00000016708/ENSRNOG00000018903/ENSRNOG00000049768/ENSRNOG00000020918/ENSRNOG00000016695/ENSRNOG00000009615/ENSRNOG00000055246/ENSRNOG00000001849/ENSRNOG00000007249/ENSRNOG00000002791/ENSRNOG00000017539/ENSRNOG00000009495/ENSRNOG00000014011/ENSRNOG00000004346/ENSRNOG00000007106/ENSRNOG00000023079/…	Jag1/Notch2/Notch1/Egfr/Igf1r/E2f1/Pik3r1/Adcy9/Ccnd1/Mmp2/Mtor/Ncor1/Mapk1/Cdkn1b/Bcl2/Mmp9/Src/Dll4/Notch3/Sos1/Nras/Gper1/Cdkn2c/Prkacb	rno:29146/rno:29492/rno:25496/rno:24329/rno:25718/rno:399489/rno:25513/rno:302950/rno:58919/rno:81686/rno:56718/rno:54299/rno:116590/rno:83571/rno:24224/rno:81687/rno:83805/rno:311332/rno:56761/rno:313845/rno:24605/rno:171104/rno:54238/rno:293508	24
rno04150	mTOR signaling pathway	40/2007	142/6058	0.914743	1	ENSRNOG00000009080/ENSRNOG00000002833/ENSRNOG00000014597/ENSRNOG00000011341/ENSRNOG00000004846/ENSRNOG00000014187/ENSRNOG00000017297/ENSRNOG00000008163/ENSRNOG00000018903/ENSRNOG00000057078/ENSRNOG00000011905/ENSRNOG00000052343/ENSRNOG00000003821/ENSRNOG00000019073/ENSRNOG00000022485/ENSRNOG00000007051/ENSRNOG00000010103/ENSRNOG00000011891/ENSRNOG00000009615/ENSRNOG00000001849/ENSRNOG00000015911/…	Atp6v1d/Gsk3b/Irs1/Rictor/Atp6v1c1/Igf1r/Cab39/Atp6v1g1/Pik3r1/Ddit4/Atp6v1e1/Eif4e/Rptor/Ikbkb/Chuk/Rraga/Eif4b/Atp6v1b2/Mtor/Mapk1/Lrp5/Cab39l/Prkaa1/Rragc/Wnt11/Wnt5a/LOC100909849/Rps6ka3/Wnt10a/Atp6v1a/Lamtor5/Grb10/Fzd4/Sos1/Nras/Tsc2/Mlst8/Wnt2b/Prkca/Dvl3	rno:299159/rno:84027/rno:25467/rno:310131/rno:299971/rno:25718/rno:301574/rno:298103/rno:25513/rno:140942/rno:297566/rno:117045/rno:287871/rno:84351/rno:309361/rno:117044/rno:300253/rno:117596/rno:56718/rno:116590/rno:293649/rno:290291/rno:65248/rno:298514/rno:140584/rno:64566/rno:100909849/rno:501560/rno:316527/rno:685232/rno:295357/rno:498416/rno:64558/rno:313845/rno:24605/rno:24855/rno:64226/r…	40
rno00565	Ether lipid metabolism	10/2007	41/6058	0.91614	1	ENSRNOG00000004089/ENSRNOG00000017723/ENSRNOG00000008116/ENSRNOG00000038607/ENSRNOG00000022288/ENSRNOG00000059295/ENSRNOG00000016945/ENSRNOG00000025691/ENSRNOG00000012295/ENSRNOG00000002755	Enpp2/Cept1/Plpp3/Tmem86b/Pafah2/Selenoi/Pla2g2a/Pla2g7/Pla2g6/Pafah1b1	rno:84050/rno:310773/rno:192270/rno:690610/rno:313611/rno:362713/rno:29692/rno:301265/rno:360426/rno:83572	10
rno00053	Ascorbate and aldarate metabolism	3/2007	15/6058	0.918495	1	ENSRNOG00000002643/ENSRNOG00000001990/ENSRNOG00000001344	Ugdh/Ugt2b10/Aldh2	rno:83472/rno:286954/rno:29539	3
rno00360	Phenylalanine metabolism	4/2007	19/6058	0.918964	1	ENSRNOG00000002848/ENSRNOG00000052070/ENSRNOG00000006589/ENSRNOG00000002331	Maoa/Aldh1a3/LOC103694877/Aldh3a1	rno:29253/rno:266603/rno:103694877/rno:25375	4
rno00592	alpha-Linolenic acid metabolism	4/2007	19/6058	0.918964	1	ENSRNOG00000016945/ENSRNOG00000012295/ENSRNOG00000008755/ENSRNOG00000032908	Pla2g2a/Pla2g6/Acox1/Acaa1b	rno:29692/rno:360426/rno:50681/rno:24157	4
rno03030	DNA replication	8/2007	34/6058	0.919136	1	ENSRNOG00000020906/ENSRNOG00000012100/ENSRNOG00000006102/ENSRNOG00000047206/ENSRNOG00000001349/ENSRNOG00000008584/ENSRNOG00000021264/ENSRNOG00000003123	Pola2/Ssbp1/Pole4/LOC100911727/Mcm7/Rnaseh1/Pcna/Rpa1	rno:85242/rno:54304/rno:362385/rno:100911727/rno:288532/rno:298933/rno:25737/rno:287524	8
rno00830	Retinol metabolism	13/2007	52/6058	0.921977	1	ENSRNOG00000046643/ENSRNOG00000058568/ENSRNOG00000014090/ENSRNOG00000053850/ENSRNOG00000032959/ENSRNOG00000019500/ENSRNOG00000018239/ENSRNOG00000006681/ENSRNOG00000015354/ENSRNOG00000054770/ENSRNOG00000015736/ENSRNOG00000001990/ENSRNOG00000017619	Cyp3a9/Dhrs9/Retsat/Rdh5/Adh7/Cyp1a1/Dhrs4/Rdh10/Aox1/Rdh11/Dhrs3/Ugt2b10/Aldh1a1	rno:171352/rno:170635/rno:246298/rno:366791/rno:171178/rno:24296/rno:266686/rno:353252/rno:54349/rno:362757/rno:313689/rno:286954/rno:24188	13
rno05224	Breast cancer	37/2007	133/6058	0.922215	1	ENSRNOG00000009258/ENSRNOG00000007443/ENSRNOG00000018835/ENSRNOG00000019322/ENSRNOG00000002833/ENSRNOG00000004332/ENSRNOG00000020423/ENSRNOG00000014187/ENSRNOG00000016708/ENSRNOG00000018903/ENSRNOG00000013090/ENSRNOG00000033791/ENSRNOG00000013867/ENSRNOG00000005615/ENSRNOG00000016050/ENSRNOG00000020918/ENSRNOG00000001111/ENSRNOG00000009615/ENSRNOG00000001849/ENSRNOG00000015911/ENSRNOG00000015982/…	Cdk6/Jag1/Notch2/Notch1/Gsk3b/Egfr/Apc/Igf1r/E2f1/Pik3r1/Gadd45g/Apc2/Fgf1/Gadd45a/Fgfr1/Ccnd1/Brca2/Mtor/Mapk1/Lrp5/Wnt11/Wnt5a/LOC100909849/Wnt10a/Flt4/Ctnnb1/Dll4/Fgf23/Fgf12/Lef1/Notch3/Fzd4/Sos1/Nras/Myc/Wnt2b/Dvl3	rno:114483/rno:29146/rno:29492/rno:25496/rno:84027/rno:24329/rno:24205/rno:25718/rno:399489/rno:25513/rno:291005/rno:299611/rno:25317/rno:25112/rno:79114/rno:58919/rno:360254/rno:56718/rno:116590/rno:293649/rno:140584/rno:64566/rno:100909849/rno:316527/rno:114110/rno:84353/rno:311332/rno:170583/rno:170630/rno:161452/rno:56761/rno:64558/rno:313845/rno:24605/rno:24577/rno:116466/rno:303811	37
rno00130	Ubiquinone and other terpenoid-quinone biosynthesis	2/2007	11/6058	0.923077	1	ENSRNOG00000012772/ENSRNOG00000012975	Nqo1/Ggcx	rno:24314/rno:81716	2
rno05031	Amphetamine addiction	14/2007	56/6058	0.928181	1	ENSRNOG00000004060/ENSRNOG00000013147/ENSRNOG00000007090/ENSRNOG00000017801/ENSRNOG00000002848/ENSRNOG00000009568/ENSRNOG00000000431/ENSRNOG00000012826/ENSRNOG00000043210/ENSRNOG00000009882/ENSRNOG00000018712/ENSRNOG00000006957/ENSRNOG00000003491/ENSRNOG00000004978	Calm3/Cacna1d/Cacna1c/Atf4/Maoa/Hdac1/Atf6b/Creb3l2/Ppp3r1/Ppp3ca/Camk2a/Gria4/Prkca/Prkacb	rno:24242/rno:29716/rno:24239/rno:79255/rno:29253/rno:297893/rno:406169/rno:362339/rno:29748/rno:24674/rno:25400/rno:29629/rno:24680/rno:293508	14
rno05014	Amyotrophic lateral sclerosis (ALS)	12/2007	49/6058	0.928634	1	ENSRNOG00000007372/ENSRNOG00000002115/ENSRNOG00000031700/ENSRNOG00000008022/ENSRNOG00000012439/ENSRNOG00000043210/ENSRNOG00000010475/ENSRNOG00000002791/ENSRNOG00000009882/ENSRNOG00000010452/ENSRNOG00000052880/ENSRNOG00000007946	Casp1/Sod1/Map3k5/Apaf1/Bid/Ppp3r1/Casp3/Bcl2/Ppp3ca/LOC100363502/Prph/Bcl2l1	rno:25166/rno:24786/rno:365057/rno:78963/rno:64625/rno:29748/rno:25402/rno:24224/rno:24674/rno:25309/rno:24688/rno:24888	12
rno00760	Nicotinate and nicotinamide metabolism	7/2007	31/6058	0.929686	1	ENSRNOG00000009754/ENSRNOG00000009982/ENSRNOG00000015354/ENSRNOG00000016936/ENSRNOG00000003650/ENSRNOG00000054157/ENSRNOG00000027697	Nampt/Pnp/Aox1/Nadk/Nt5c/Nadk2/Nmnat2	rno:297508/rno:290029/rno:54349/rno:100125370/rno:100360582/rno:365699/rno:289095	7
rno04371	Apelin signaling pathway	34/2007	124/6058	0.929913	1	ENSRNOG00000004060/ENSRNOG00000004810/ENSRNOG00000007443/ENSRNOG00000007036/ENSRNOG00000061499/ENSRNOG00000002215/ENSRNOG00000020513/ENSRNOG00000017060/ENSRNOG00000015036/ENSRNOG00000019465/ENSRNOG00000019018/ENSRNOG00000015086/ENSRNOG00000049768/ENSRNOG00000020151/ENSRNOG00000015541/ENSRNOG00000020918/ENSRNOG00000009615/ENSRNOG00000001849/ENSRNOG00000004473/ENSRNOG00000012799/ENSRNOG00000050675/…	Calm3/Plcb1/Jag1/Tgfbr1/Kmt2d/Mylk/Becn1/Ryr2/Ctgf/Gnai3/Plat/Plin1/Adcy9/Cdh1/Gnb3/Ccnd1/Mtor/Mapk1/Ppargc1a/Prkaa1/Myl4/Mylk2/Tfam/Apln/Aplnr/Prkab2/Gabarapl1/Gna13/Notch3/Adcy10/Nras/Plcb2/Slc8a1/Prkacb	rno:24242/rno:24654/rno:29146/rno:29591/rno:100362634/rno:288057/rno:114558/rno:689560/rno:64032/rno:25643/rno:25692/rno:25629/rno:302950/rno:83502/rno:60449/rno:58919/rno:56718/rno:116590/rno:83516/rno:65248/rno:688228/rno:117558/rno:83474/rno:58812/rno:83518/rno:64562/rno:689161/rno:303634/rno:56761/rno:59320/rno:24605/rno:85240/rno:29715/rno:293508	34
rno04550	Signaling pathways regulating pluripotency of stem cells	34/2007	124/6058	0.929913	1	ENSRNOG00000014452/ENSRNOG00000013963/ENSRNOG00000059968/ENSRNOG00000054901/ENSRNOG00000002833/ENSRNOG00000020423/ENSRNOG00000014187/ENSRNOG00000018903/ENSRNOG00000016585/ENSRNOG00000022196/ENSRNOG00000033791/ENSRNOG00000045918/ENSRNOG00000019742/ENSRNOG00000016050/ENSRNOG00000001849/ENSRNOG00000021143/ENSRNOG00000011157/ENSRNOG00000005334/ENSRNOG00000015982/ENSRNOG00000006934/ENSRNOG00000015618/…	Zfhx3/Il6st/Jak2/Rif1/Gsk3b/Apc/Igf1r/Pik3r1/Bmi1/Bmpr2/Apc2/Jarid2/Stat3/Fgfr1/Mapk1/Setdb1/Jak1/Acvr2a/Wnt11/Acvr1b/Wnt5a/Fgfr2/LOC100909849/Wnt10a/Fgfr3/Ctnnb1/Lifr/Pcgf6/Fzd4/Nras/Myc/Hnf1a/Wnt2b/Dvl3	rno:307829/rno:25205/rno:24514/rno:295602/rno:84027/rno:24205/rno:25718/rno:25513/rno:307151/rno:140590/rno:299611/rno:681740/rno:25125/rno:79114/rno:116590/rno:689883/rno:84598/rno:29263/rno:140584/rno:29381/rno:64566/rno:25022/rno:100909849/rno:316527/rno:84489/rno:84353/rno:81680/rno:309457/rno:64558/rno:24605/rno:24577/rno:24817/rno:116466/rno:303811	34
rno00380	Tryptophan metabolism	10/2007	42/6058	0.930361	1	ENSRNOG00000002848/ENSRNOG00000019189/ENSRNOG00000019500/ENSRNOG00000003307/ENSRNOG00000015354/ENSRNOG00000008575/ENSRNOG00000011672/ENSRNOG00000031189/ENSRNOG00000011250/ENSRNOG00000001344	Maoa/Acat2/Cyp1a1/Gcdh/Aox1/Aoc1/Tph1/Ido1/Inmt/Aldh2	rno:29253/rno:308100/rno:24296/rno:364975/rno:54349/rno:65029/rno:24848/rno:66029/rno:368066/rno:29539	10
rno00230	Purine metabolism	46/2007	164/6058	0.932926	1	ENSRNOG00000029876/ENSRNOG00000024779/ENSRNOG00000020906/ENSRNOG00000048561/ENSRNOG00000016231/ENSRNOG00000046947/ENSRNOG00000018282/ENSRNOG00000014443/ENSRNOG00000039848/ENSRNOG00000002101/ENSRNOG00000007081/ENSRNOG00000010174/ENSRNOG00000009982/ENSRNOG00000013436/ENSRNOG00000004481/ENSRNOG00000049768/ENSRNOG00000031965/ENSRNOG00000020799/ENSRNOG00000006102/ENSRNOG00000042536/ENSRNOG00000000065/…	Gucy1a2/Polr2b/Pola2/Hprt1/Polr2d/Ak5/Gda/Pde5a/Ak6/Paics/Xdh/Enpp4/Pnp/Pde7b/Adss/Adcy9/Impdh2/Polr2i/Pole4/Pde4d/Pde6b/Guk1/Nudt9/Polr1b/LOC314140/Adsl/Entpd5/Polr3g/Rrm1/Twistnb/Adprm/Polr2e/Gart/Nt5c/Polr3c/Prps1/Npr1/Prps2/Ppat/Polr2k/Aprt/Adcy10/Rrm2b/Itpa/Polr1c/Ak3	rno:66012/rno:289561/rno:85242/rno:24465/rno:364834/rno:365985/rno:83585/rno:171115/rno:102238592/rno:140946/rno:497811/rno:301261/rno:290029/rno:140929/rno:289276/rno:302950/rno:301005/rno:292778/rno:362385/rno:24627/rno:289878/rno:303179/rno:305149/rno:83582/rno:314140/rno:315150/rno:314312/rno:685465/rno:685579/rno:362728/rno:287406/rno:690966/rno:288259/rno:100360582/rno:310685/rno:29562/rno:…	46
rno04744	Phototransduction	4/2007	20/6058	0.937601	1	ENSRNOG00000004060/ENSRNOG00000000065/ENSRNOG00000052051/ENSRNOG00000019296	Calm3/Pde6b/Slc24a1/Gnat2	rno:24242/rno:289878/rno:56814/rno:365901	4
rno00770	Pantothenate and CoA biosynthesis	3/2007	16/6058	0.938887	1	ENSRNOG00000005795/ENSRNOG00000039865/ENSRNOG00000025286	Aasdhppt/Vnn3/Pank2	rno:300328/rno:498992/rno:296167	3
rno04910	Insulin signaling pathway	32/2007	119/6058	0.942554	1	ENSRNOG00000004060/ENSRNOG00000021090/ENSRNOG00000061499/ENSRNOG00000002833/ENSRNOG00000014597/ENSRNOG00000018903/ENSRNOG00000052343/ENSRNOG00000003821/ENSRNOG00000001982/ENSRNOG00000019073/ENSRNOG00000013397/ENSRNOG00000011474/ENSRNOG00000018953/ENSRNOG00000008444/ENSRNOG00000009615/ENSRNOG00000028616/ENSRNOG00000019977/ENSRNOG00000001849/ENSRNOG00000015415/ENSRNOG00000004473/ENSRNOG00000007583/…	Calm3/Pygm/Kmt2d/Gsk3b/Irs1/Pik3r1/Eif4e/Rptor/Cblb/Ikbkb/Foxo1/Ppp1r3b/Cblc/Cbl/Mtor/Pck1/Ptprf/Mapk1/Rhoq/Ppargc1a/Pygb/Pygl/Prkaa1/Socs3/Prkab2/Phkg2/Sos1/Nras/Tsc2/G6pc3/Ppp1r3d/Prkacb	rno:24242/rno:24701/rno:100362634/rno:84027/rno:25467/rno:25513/rno:117045/rno:287871/rno:171136/rno:84351/rno:84482/rno:192280/rno:292699/rno:500985/rno:56718/rno:362282/rno:360406/rno:116590/rno:85428/rno:83516/rno:25739/rno:64035/rno:65248/rno:89829/rno:64562/rno:140671/rno:313845/rno:24605/rno:24855/rno:303565/rno:689995/rno:293508	32
rno04015	Rap1 signaling pathway	51/2007	182/6058	0.942996	1	ENSRNOG00000004060/ENSRNOG00000007048/ENSRNOG00000004810/ENSRNOG00000022060/ENSRNOG00000032463/ENSRNOG00000022071/ENSRNOG00000019253/ENSRNOG00000013454/ENSRNOG00000004332/ENSRNOG00000014187/ENSRNOG00000018903/ENSRNOG00000019465/ENSRNOG00000016630/ENSRNOG00000021581/ENSRNOG00000014276/ENSRNOG00000017197/ENSRNOG00000032437/ENSRNOG00000049768/ENSRNOG00000020151/ENSRNOG00000010966/ENSRNOG00000013867/…	Calm3/Rap1b/Plcb1/Magi1/Rap1a/Itga2b/Bcar1/Rala/Egfr/Igf1r/Pik3r1/Gnai3/Tln1/Rapgef2/Plce1/Pdgfb/Pard3/Adcy9/Cdh1/Itgb1/Fgf1/Vegfd/Kdr/Fgfr1/Tek/Lat/Vegfa/Krit1/Mapk1/Lcp2/Src/Adora2a/Fgfr2/Flt4/Fgfr3/Ctnnb1/Sipa1/Farp2/Fgf23/Pdgfc/Fgf12/Lpar4/Rap1gap/Met/Nras/Vegfc/Plcb2/Sipa1l2/Prkd2/Cnr1/Prkca	rno:24242/rno:171337/rno:24654/rno:500261/rno:295347/rno:685269/rno:25414/rno:81757/rno:24329/rno:25718/rno:25513/rno:25643/rno:313494/rno:310533/rno:114633/rno:24628/rno:81918/rno:302950/rno:83502/rno:24511/rno:25317/rno:360457/rno:25589/rno:79114/rno:89804/rno:81511/rno:83785/rno:362317/rno:116590/rno:155918/rno:83805/rno:25369/rno:25022/rno:114110/rno:84489/rno:84353/rno:361710/rno:316639/rno:…	51
rno04071	Sphingolipid signaling pathway	30/2007	113/6058	0.947541	1	ENSRNOG00000004810/ENSRNOG00000024159/ENSRNOG00000018903/ENSRNOG00000019465/ENSRNOG00000022305/ENSRNOG00000031700/ENSRNOG00000000565/ENSRNOG00000023591/ENSRNOG00000010034/ENSRNOG00000003601/ENSRNOG00000022999/ENSRNOG00000020901/ENSRNOG00000001849/ENSRNOG00000012439/ENSRNOG00000012536/ENSRNOG00000002791/ENSRNOG00000010234/ENSRNOG00000009177/ENSRNOG00000021138/ENSRNOG00000004443/ENSRNOG00000011284/…	Plcb1/Fcer1g/Pik3r1/Gnai3/Abcc1/Map3k5/Sgpl1/Ppp2r3c/Asah1/RGD1564463/Ppp2r3a/S1pr5/Mapk1/Bid/Sgms1/Bcl2/Nsmaf/Fcer1a/Cers2/Sptlc3/Sgms2/Gna13/Ppp2r5a/Sgpp2/Nras/Ppp2r5b/Plcb2/Smpd1/Ppp2r2d/Prkca	rno:24654/rno:25441/rno:25513/rno:25643/rno:24565/rno:365057/rno:286896/rno:362739/rno:84431/rno:289322/rno:363122/rno:60399/rno:116590/rno:64625/rno:353229/rno:24224/rno:353233/rno:25047/rno:310667/rno:296188/rno:310849/rno:303634/rno:312754/rno:301543/rno:24605/rno:309179/rno:85240/rno:308909/rno:246255/rno:24680	30
rno04722	Neurotrophin signaling pathway	30/2007	113/6058	0.947541	1	ENSRNOG00000004060/ENSRNOG00000007048/ENSRNOG00000032463/ENSRNOG00000031328/ENSRNOG00000002833/ENSRNOG00000060869/ENSRNOG00000014597/ENSRNOG00000018903/ENSRNOG00000017801/ENSRNOG00000031700/ENSRNOG00000005965/ENSRNOG00000019073/ENSRNOG00000004226/ENSRNOG00000006756/ENSRNOG00000009389/ENSRNOG00000001849/ENSRNOG00000000299/ENSRNOG00000002791/ENSRNOG00000002879/ENSRNOG00000004639/ENSRNOG00000006632/…	Calm3/Rap1b/Rap1a/Zfp110/Gsk3b/Irak1/Irs1/Pik3r1/Atf4/Map3k5/Irak4/Ikbkb/Irak3/Maged1/Ripk2/Mapk1/Foxo3/Bcl2/Psen2/Traf6/Rps6ka3/Rps6ka5/Camk2a/Map2k5/Ntrk1/Sos1/Gab1/Ptpn11/Nras/Nfkbia	rno:24242/rno:171337/rno:295347/rno:308362/rno:84027/rno:363520/rno:25467/rno:25513/rno:79255/rno:365057/rno:300177/rno:84351/rno:314870/rno:84469/rno:362491/rno:116590/rno:294515/rno:24224/rno:81751/rno:311245/rno:501560/rno:314384/rno:25400/rno:29568/rno:59109/rno:313845/rno:361388/rno:25622/rno:24605/rno:25493	30
rno04010	MAPK signaling pathway	78/2007	271/6058	0.948873	1	ENSRNOG00000013780/ENSRNOG00000007048/ENSRNOG00000013147/ENSRNOG00000015692/ENSRNOG00000007036/ENSRNOG00000006789/ENSRNOG00000007090/ENSRNOG00000017819/ENSRNOG00000032463/ENSRNOG00000060869/ENSRNOG00000004332/ENSRNOG00000014187/ENSRNOG00000004483/ENSRNOG00000017801/ENSRNOG00000014089/ENSRNOG00000004649/ENSRNOG00000023546/ENSRNOG00000021581/ENSRNOG00000017197/ENSRNOG00000013090/ENSRNOG00000031700/…	Nf1/Rap1b/Cacna1d/Taok1/Tgfbr1/Ddit3/Cacna1c/Cd14/Rap1a/Irak1/Egfr/Igf1r/Ptprr/Atf4/Map3k2/Il1b/Hspb1/Rapgef2/Pdgfb/Gadd45g/Map3k5/Irak4/Hspa1b/Ikbkb/Chuk/Fas/Dusp2/Fgf1/Nlk/Gadd45a/Cacnb4/Vegfd/Kdr/Dusp7/Fgfr1/Tek/Cdc25b/Vegfa/Cacna2d4/Cacna2d3/Mapk1/Cacng6/Taok2/Ppp3r1/Casp3/LOC100910771/Il1rap/Arrb1/Traf6/Fgfr2/Rps6ka3/Ppp3ca/Myd88/Flt4/Rps6ka5/Fgfr3/Cacng4/Il1r1/Map3k8/Fgf23/Pdgfc/Fgf12/Cacna…	rno:24592/rno:171337/rno:29716/rno:286993/rno:29591/rno:29467/rno:24239/rno:60350/rno:295347/rno:363520/rno:24329/rno:25718/rno:94202/rno:79255/rno:171492/rno:24494/rno:24471/rno:310533/rno:24628/rno:291005/rno:365057/rno:300177/rno:294254/rno:84351/rno:309361/rno:246097/rno:311406/rno:25317/rno:497961/rno:25112/rno:58942/rno:360457/rno:25589/rno:300980/rno:79114/rno:89804/rno:171103/rno:83785/rn…	78
rno04930	Type II diabetes mellitus	9/2007	40/6058	0.949566	1	ENSRNOG00000013147/ENSRNOG00000007090/ENSRNOG00000001821/ENSRNOG00000014597/ENSRNOG00000018903/ENSRNOG00000019073/ENSRNOG00000009615/ENSRNOG00000001849/ENSRNOG00000002946	Cacna1d/Cacna1c/Adipoq/Irs1/Pik3r1/Ikbkb/Mtor/Mapk1/Socs3	rno:29716/rno:24239/rno:246253/rno:25467/rno:25513/rno:84351/rno:56718/rno:116590/rno:89829	9
rno00240	Pyrimidine metabolism	24/2007	93/6058	0.95022	1	ENSRNOG00000024779/ENSRNOG00000020906/ENSRNOG00000016231/ENSRNOG00000009982/ENSRNOG00000007690/ENSRNOG00000004257/ENSRNOG00000020799/ENSRNOG00000006102/ENSRNOG00000018349/ENSRNOG00000009963/ENSRNOG00000018904/ENSRNOG00000033206/ENSRNOG00000016260/ENSRNOG00000007775/ENSRNOG00000045752/ENSRNOG00000010750/ENSRNOG00000013545/ENSRNOG00000003650/ENSRNOG00000033560/ENSRNOG00000001797/ENSRNOG00000010408/…	Polr2b/Pola2/Polr2d/Pnp/Cmpk2/Ctps2/Polr2i/Pole4/Polr1b/Ctps1/Dtymk/Entpd5/Polr3g/Cmpk1/Rrm1/Twistnb/Polr2e/Nt5c/Polr3c/Umps/Polr2k/Rrm2b/Polr1c/Tk1	rno:289561/rno:85242/rno:364834/rno:290029/rno:314004/rno:619580/rno:292778/rno:362385/rno:83582/rno:313560/rno:301622/rno:314312/rno:685465/rno:298410/rno:685579/rno:362728/rno:690966/rno:100360582/rno:310685/rno:288051/rno:100361574/rno:299976/rno:301246/rno:24834	24
rno00561	Glycerolipid metabolism	13/2007	55/6058	0.953664	1	ENSRNOG00000010065/ENSRNOG00000008116/ENSRNOG00000001796/ENSRNOG00000015568/ENSRNOG00000019466/ENSRNOG00000034116/ENSRNOG00000018694/ENSRNOG00000002159/ENSRNOG00000013906/ENSRNOG00000011513/ENSRNOG00000012181/ENSRNOG00000009513/ENSRNOG00000001344	Dgkh/Plpp3/Dgkg/Plpp5/Agpat2/Gk/Lipg/Gpat3/Gpat2/Gla/Lpl/Akr1b1/Aldh2	rno:361076/rno:192270/rno:25666/rno:680466/rno:311821/rno:79223/rno:291437/rno:305166/rno:296130/rno:363494/rno:24539/rno:24192/rno:29539	13
rno00250	Alanine, aspartate and glutamate metabolism	7/2007	33/6058	0.954738	1	ENSRNOG00000033915/ENSRNOG00000004481/ENSRNOG00000018655/ENSRNOG00000023814/ENSRNOG00000002810/ENSRNOG00000002128/ENSRNOG00000057367	Gpt/Adss/Adsl/Rimklb/Gfpt2/Ppat/Glud1	rno:81670/rno:289276/rno:315150/rno:362428/rno:360518/rno:117544/rno:24399	7
rno05214	Glioma	16/2007	66/6058	0.956062	1	ENSRNOG00000004060/ENSRNOG00000009258/ENSRNOG00000004332/ENSRNOG00000014187/ENSRNOG00000016708/ENSRNOG00000018903/ENSRNOG00000017197/ENSRNOG00000013090/ENSRNOG00000005615/ENSRNOG00000020918/ENSRNOG00000009615/ENSRNOG00000001849/ENSRNOG00000018712/ENSRNOG00000007106/ENSRNOG00000023079/ENSRNOG00000003491	Calm3/Cdk6/Egfr/Igf1r/E2f1/Pik3r1/Pdgfb/Gadd45g/Gadd45a/Ccnd1/Mtor/Mapk1/Camk2a/Sos1/Nras/Prkca	rno:24242/rno:114483/rno:24329/rno:25718/rno:399489/rno:25513/rno:24628/rno:291005/rno:25112/rno:58919/rno:56718/rno:116590/rno:25400/rno:313845/rno:24605/rno:24680	16
rno00061	Fatty acid biosynthesis	2/2007	13/6058	0.960374	1	ENSRNOG00000016265/ENSRNOG00000014718	Acsl5/Acsl3	rno:94340/rno:114024	2
rno04360	Axon guidance	46/2007	169/6058	0.960735	1	ENSRNOG00000004603/ENSRNOG00000002833/ENSRNOG00000003866/ENSRNOG00000006631/ENSRNOG00000014650/ENSRNOG00000018903/ENSRNOG00000019465/ENSRNOG00000045952/ENSRNOG00000000695/ENSRNOG00000014285/ENSRNOG00000029614/ENSRNOG00000032437/ENSRNOG00000017525/ENSRNOG00000022196/ENSRNOG00000000567/ENSRNOG00000003840/ENSRNOG00000018952/ENSRNOG00000010966/ENSRNOG00000007377/ENSRNOG00000013072/ENSRNOG00000004033/…	Srgap1/Gsk3b/Cxcr4/Sema3e/Sema4g/Pik3r1/Gnai3/Ephb4/Ssh1/Ssh2/Robo1/Pard3/Epha1/Bmpr2/Unc5b/Slit2/Sema3g/Itgb1/Slit3/Plxna4/Sema6a/Plxna2/Mapk1/Ppp3r1/Smo/L1cam/Src/Lrrc4/Wnt5a/Nck1/Ppp3ca/Nck2/Efnb2/Camk2a/Epha4/Plxna3/Met/Ptpn11/Plxnb1/Nras/Shh/Nrp1/Rgs3/Prkca/Plxna1/Ryk	rno:314903/rno:84027/rno:60628/rno:296789/rno:361764/rno:25513/rno:25643/rno:686310/rno:304580/rno:303342/rno:58946/rno:81918/rno:312279/rno:140590/rno:60630/rno:360272/rno:290562/rno:24511/rno:83467/rno:312213/rno:361324/rno:289392/rno:116590/rno:29748/rno:25273/rno:50687/rno:83805/rno:641521/rno:64566/rno:300955/rno:24674/rno:316369/rno:306636/rno:25400/rno:316539/rno:309280/rno:24553/rno:25622…	46
rno04666	Fc gamma R-mediated phagocytosis	20/2007	81/6058	0.962144	1	ENSRNOG00000010161/ENSRNOG00000028062/ENSRNOG00000020485/ENSRNOG00000014289/ENSRNOG00000018903/ENSRNOG00000046452/ENSRNOG00000000655/ENSRNOG00000017429/ENSRNOG00000008116/ENSRNOG00000001849/ENSRNOG00000058733/ENSRNOG00000046663/ENSRNOG00000012160/ENSRNOG00000012295/ENSRNOG00000021199/ENSRNOG00000000991/ENSRNOG00000008673/ENSRNOG00000031058/ENSRNOG00000008994/ENSRNOG00000003491	Myo10/Arpc5/Vav3/Arpc2/Pik3r1/Fcgr2b/Ptprc/Lat/Plpp3/Mapk1/Asap1/LOC100911825/Syk/Pla2g6/Fcgr1a/Arpc1b/Arpc3/Was/Arpc4/Prkca	rno:310178/rno:360854/rno:295378/rno:301511/rno:25513/rno:289211/rno:24699/rno:81511/rno:192270/rno:116590/rno:314961/rno:100911825/rno:25155/rno:360426/rno:295279/rno:54227/rno:288669/rno:317371/rno:297518/rno:24680	20
rno05167	Kaposi's sarcoma-associated herpesvirus infection	47/2007	173/6058	0.963584	1	ENSRNOG00000005330/ENSRNOG00000004060/ENSRNOG00000017414/ENSRNOG00000009258/ENSRNOG00000013963/ENSRNOG00000059968/ENSRNOG00000020513/ENSRNOG00000002833/ENSRNOG00000039048/ENSRNOG00000026759/ENSRNOG00000016708/ENSRNOG00000018903/ENSRNOG00000010315/ENSRNOG00000017197/ENSRNOG00000038835/ENSRNOG00000005528/ENSRNOG00000050210/ENSRNOG00000019073/ENSRNOG00000022485/ENSRNOG00000002094/ENSRNOG00000019142/…	Crebbp/Calm3/Irf7/Cdk6/Il6st/Jak2/Becn1/Gsk3b/Cd200r1/Ccr8/E2f1/Pik3r1/Ccr4/Pdgfb/Cd86/Tbk1/RT1-CE10/Ikbkb/Chuk/Atg3/Fas/Gnb3/Stat3/Ccnd1/Vegfa/Mtor/Cxcl1/Mapk1/Irf9/Bid/Ppp3r1/Casp3/Jak1/Casp8/RT1-M3-1/Src/Syk/Ppp3ca/LOC100363502/Ctnnb1/RT1-CE7/Gabarapl1/Ccr1/Ccr5/Nras/Myc/Nfkbia	rno:54244/rno:24242/rno:293624/rno:114483/rno:25205/rno:24514/rno:114558/rno:84027/rno:64357/rno:301066/rno:399489/rno:25513/rno:171054/rno:24628/rno:56822/rno:299827/rno:414792/rno:84351/rno:309361/rno:171415/rno:246097/rno:60449/rno:25125/rno:58919/rno:83785/rno:56718/rno:81503/rno:116590/rno:305896/rno:64625/rno:29748/rno:25402/rno:84598/rno:64044/rno:24747/rno:83805/rno:25155/rno:24674/rno:25…	47
rno04973	Carbohydrate digestion and absorption	7/2007	34/6058	0.963969	1	ENSRNOG00000013147/ENSRNOG00000018903/ENSRNOG00000032378/ENSRNOG00000019589/ENSRNOG00000058337/ENSRNOG00000020902/ENSRNOG00000007059	Cacna1d/Pik3r1/Atp1a4/Tas1r3/Plcb2/G6pc3/Atp1b4	rno:29716/rno:25513/rno:29132/rno:170634/rno:85240/rno:303565/rno:84396	7
rno04975	Fat digestion and absorption	7/2007	34/6058	0.963969	1	ENSRNOG00000019189/ENSRNOG00000008116/ENSRNOG00000018126/ENSRNOG00000019466/ENSRNOG00000016945/ENSRNOG00000014369/ENSRNOG00000040108	Acat2/Plpp3/Abca1/Agpat2/Pla2g2a/Slc27a4/Cd36	rno:308100/rno:192270/rno:313210/rno:311821/rno:29692/rno:311839/rno:29184	7
rno04976	Bile secretion	15/2007	64/6058	0.966461	1	ENSRNOG00000016122/ENSRNOG00000009946/ENSRNOG00000005794/ENSRNOG00000049768/ENSRNOG00000003134/ENSRNOG00000032378/ENSRNOG00000016043/ENSRNOG00000009629/ENSRNOG00000014652/ENSRNOG00000046727/ENSRNOG00000007284/ENSRNOG00000008012/ENSRNOG00000007059/ENSRNOG00000014347/ENSRNOG00000004978	Hmgcr/Ldlr/Slc10a1/Adcy9/Slc4a4/Atp1a4/Aqp4/Car2/Aqp8/Abcc2/Slc2a1/Abcb1a/Atp1b4/Slc4a2/Prkacb	rno:25675/rno:300438/rno:24777/rno:302950/rno:84484/rno:29132/rno:25293/rno:54231/rno:29172/rno:25303/rno:24778/rno:170913/rno:84396/rno:24780/rno:293508	15
rno00562	Inositol phosphate metabolism	16/2007	68/6058	0.968781	1	ENSRNOG00000004810/ENSRNOG00000005149/ENSRNOG00000019361/ENSRNOG00000019741/ENSRNOG00000012918/ENSRNOG00000010482/ENSRNOG00000014276/ENSRNOG00000008051/ENSRNOG00000007496/ENSRNOG00000017114/ENSRNOG00000018382/ENSRNOG00000029938/ENSRNOG00000015290/ENSRNOG00000058337/ENSRNOG00000002969/ENSRNOG00000014675	Plcb1/Sacm1l/Inpp5j/Isyna1/Mtmr6/Impa1/Plce1/Itpk1/Mtmr4/Synj2/Inpp4b/Pik3c2b/Tpi1/Plcb2/Itpkb/Pi4k2a	rno:24654/rno:116482/rno:171088/rno:290651/rno:305935/rno:83523/rno:114633/rno:500709/rno:287607/rno:84018/rno:116699/rno:289021/rno:24849/rno:85240/rno:54260/rno:114554	16
rno04370	VEGF signaling pathway	12/2007	54/6058	0.971788	1	ENSRNOG00000018903/ENSRNOG00000023546/ENSRNOG00000046829/ENSRNOG00000019598/ENSRNOG00000001849/ENSRNOG00000043210/ENSRNOG00000009495/ENSRNOG00000009882/ENSRNOG00000023079/ENSRNOG00000001149/ENSRNOG00000014832/ENSRNOG00000003491	Pik3r1/Hspb1/Kdr/Vegfa/Mapk1/Ppp3r1/Src/Ppp3ca/Nras/Pxn/Mapkapk3/Prkca	rno:25513/rno:24471/rno:25589/rno:83785/rno:116590/rno:29748/rno:83805/rno:24674/rno:24605/rno:360820/rno:315994/rno:24680	12
rno00062	Fatty acid elongation	4/2007	23/6058	0.972514	1	ENSRNOG00000012616/ENSRNOG00000028448/ENSRNOG00000010580/ENSRNOG00000006331	Ppt1/Elovl1/Acot7/Elovl5	rno:29411/rno:679532/rno:26759/rno:171400	4
rno04721	Synaptic vesicle cycle	13/2007	58/6058	0.973454	1	ENSRNOG00000009080/ENSRNOG00000026490/ENSRNOG00000004846/ENSRNOG00000008163/ENSRNOG00000011905/ENSRNOG00000021013/ENSRNOG00000011891/ENSRNOG00000020650/ENSRNOG00000000936/ENSRNOG00000001992/ENSRNOG00000008237/ENSRNOG00000015420/ENSRNOG00000056612	Atp6v1d/Dnm3/Atp6v1c1/Atp6v1g1/Atp6v1e1/Stx3/Atp6v1b2/Slc17a7/Stx2/Atp6v1a/Unc13b/Stxbp1/Unc13c	rno:299159/rno:171574/rno:299971/rno:298103/rno:297566/rno:81802/rno:117596/rno:116638/rno:25130/rno:685232/rno:64830/rno:25558/rno:286931	13
rno04912	GnRH signaling pathway	19/2007	80/6058	0.974883	1	ENSRNOG00000004060/ENSRNOG00000004810/ENSRNOG00000013147/ENSRNOG00000007090/ENSRNOG00000004332/ENSRNOG00000017801/ENSRNOG00000014089/ENSRNOG00000049768/ENSRNOG00000010947/ENSRNOG00000016695/ENSRNOG00000001849/ENSRNOG00000009495/ENSRNOG00000018712/ENSRNOG00000007106/ENSRNOG00000023079/ENSRNOG00000027839/ENSRNOG00000058337/ENSRNOG00000003491/ENSRNOG00000004978	Calm3/Plcb1/Cacna1d/Cacna1c/Egfr/Atf4/Map3k2/Adcy9/Mmp14/Mmp2/Mapk1/Src/Camk2a/Sos1/Nras/Ptk2b/Plcb2/Prkca/Prkacb	rno:24242/rno:24654/rno:29716/rno:24239/rno:24329/rno:79255/rno:171492/rno:302950/rno:81707/rno:81686/rno:116590/rno:83805/rno:25400/rno:313845/rno:24605/rno:50646/rno:85240/rno:24680/rno:293508	19
rno00220	Arginine biosynthesis	3/2007	19/6058	0.975126	1	ENSRNOG00000013304/ENSRNOG00000033915/ENSRNOG00000057367	Arg1/Gpt/Glud1	rno:29221/rno:81670/rno:24399	3
rno00591	Linoleic acid metabolism	5/2007	28/6058	0.977999	1	ENSRNOG00000019183/ENSRNOG00000046643/ENSRNOG00000016945/ENSRNOG00000012458/ENSRNOG00000012295	Alox15/Cyp3a9/Pla2g2a/Cyp2e1/Pla2g6	rno:81639/rno:171352/rno:29692/rno:25086/rno:360426	5
rno01212	Fatty acid metabolism	10/2007	48/6058	0.979262	1	ENSRNOG00000009845/ENSRNOG00000016265/ENSRNOG00000012616/ENSRNOG00000014718/ENSRNOG00000019189/ENSRNOG00000046005/ENSRNOG00000020624/ENSRNOG00000008755/ENSRNOG00000006331/ENSRNOG00000032908	Acadm/Acsl5/Ppt1/Acsl3/Acat2/Scd2/Acadsb/Acox1/Elovl5/Acaa1b	rno:24158/rno:94340/rno:29411/rno:114024/rno:308100/rno:83792/rno:25618/rno:50681/rno:171400/rno:24157	10
rno04925	Aldosterone synthesis and secretion	16/2007	71/6058	0.981768	1	ENSRNOG00000004060/ENSRNOG00000004810/ENSRNOG00000013147/ENSRNOG00000009946/ENSRNOG00000007090/ENSRNOG00000017801/ENSRNOG00000000431/ENSRNOG00000049768/ENSRNOG00000012826/ENSRNOG00000017882/ENSRNOG00000018712/ENSRNOG00000014684/ENSRNOG00000058337/ENSRNOG00000016434/ENSRNOG00000003491/ENSRNOG00000004978	Calm3/Plcb1/Cacna1d/Ldlr/Cacna1c/Atf4/Atf6b/Adcy9/Creb3l2/Camk1d/Camk2a/Npr1/Plcb2/Prkd2/Prkca/Prkacb	rno:24242/rno:24654/rno:29716/rno:300438/rno:24239/rno:79255/rno:406169/rno:302950/rno:362339/rno:307124/rno:25400/rno:24603/rno:85240/rno:292658/rno:24680/rno:293508	16
rno04725	Cholinergic synapse	25/2007	104/6058	0.983826	1	ENSRNOG00000004810/ENSRNOG00000013147/ENSRNOG00000007090/ENSRNOG00000059968/ENSRNOG00000018903/ENSRNOG00000017801/ENSRNOG00000019465/ENSRNOG00000049768/ENSRNOG00000015541/ENSRNOG00000012826/ENSRNOG00000004720/ENSRNOG00000001849/ENSRNOG00000002303/ENSRNOG00000002791/ENSRNOG00000006397/ENSRNOG00000020532/ENSRNOG00000013869/ENSRNOG00000046972/ENSRNOG00000011202/ENSRNOG00000018712/ENSRNOG00000060435/…	Plcb1/Cacna1d/Cacna1c/Jak2/Pik3r1/Atf4/Gnai3/Adcy9/Gnb3/Creb3l2/Kcnj2/Mapk1/Kcnj12/Bcl2/Chrm5/Kcnq1/Kcnj4/Chrm2/Chrna4/Camk2a/Kcnq4/Nras/Plcb2/Prkca/Prkacb	rno:24654/rno:29716/rno:24239/rno:24514/rno:25513/rno:79255/rno:25643/rno:302950/rno:60449/rno:362339/rno:29712/rno:116590/rno:117052/rno:24224/rno:53949/rno:84020/rno:116649/rno:81645/rno:25590/rno:25400/rno:298496/rno:24605/rno:85240/rno:24680/rno:293508	25
rno04530	Tight junction	37/2007	146/6058	0.984318	1	ENSRNOG00000016596/ENSRNOG00000013147/ENSRNOG00000004959/ENSRNOG00000061499/ENSRNOG00000010263/ENSRNOG00000022060/ENSRNOG00000032463/ENSRNOG00000018297/ENSRNOG00000049236/ENSRNOG00000021581/ENSRNOG00000060728/ENSRNOG00000032437/ENSRNOG00000031700/ENSRNOG00000010966/ENSRNOG00000020027/ENSRNOG00000020918/ENSRNOG00000003206/ENSRNOG00000007551/ENSRNOG00000018009/ENSRNOG00000004834/ENSRNOG00000012799/…	Hspa4/Cacna1d/Actr2/Kmt2d/Cldn11/Magi1/Rap1a/Ocln/Myh9l1/Rapgef2/Tuba1a/Pard3/Map3k5/Itgb1/Arhgef2/Ccnd1/Actr3/Patj/Rab8b/Llgl2/Prkaa1/Micall2/Src/Tuba1b/Amotl2/Prkab2/Arhgef18/Llgl1/Ezr/Pcna/Rap2c/Cldn19/Rdx/Was/Ppp2r2d/Cldn3/Prkacb	rno:266759/rno:29716/rno:289820/rno:100362634/rno:84588/rno:500261/rno:295347/rno:83497/rno:100911597/rno:310533/rno:64158/rno:81918/rno:365057/rno:24511/rno:310635/rno:58919/rno:81732/rno:140581/rno:266688/rno:360661/rno:65248/rno:288515/rno:83805/rno:500929/rno:65157/rno:64562/rno:304193/rno:54265/rno:54319/rno:25737/rno:302495/rno:298487/rno:315655/rno:317371/rno:246255/rno:65130/rno:293508	37
rno04070	Phosphatidylinositol signaling system	21/2007	90/6058	0.984449	1	ENSRNOG00000004060/ENSRNOG00000010065/ENSRNOG00000004810/ENSRNOG00000005149/ENSRNOG00000019361/ENSRNOG00000012918/ENSRNOG00000018903/ENSRNOG00000010482/ENSRNOG00000014276/ENSRNOG00000008051/ENSRNOG00000007496/ENSRNOG00000014436/ENSRNOG00000001796/ENSRNOG00000017114/ENSRNOG00000018382/ENSRNOG00000021265/ENSRNOG00000029938/ENSRNOG00000058337/ENSRNOG00000002969/ENSRNOG00000014675/ENSRNOG00000003491	Calm3/Dgkh/Plcb1/Sacm1l/Inpp5j/Mtmr6/Pik3r1/Impa1/Plce1/Itpk1/Mtmr4/Mfap1a/Dgkg/Synj2/Inpp4b/Cds2/Pik3c2b/Plcb2/Itpkb/Pi4k2a/Prkca	rno:24242/rno:361076/rno:24654/rno:116482/rno:171088/rno:305935/rno:25513/rno:83523/rno:114633/rno:500709/rno:287607/rno:311355/rno:25666/rno:84018/rno:116699/rno:114101/rno:289021/rno:85240/rno:54260/rno:114554/rno:24680	21
rno04913	Ovarian steroidogenesis	7/2007	38/6058	0.986184	1	ENSRNOG00000009946/ENSRNOG00000014187/ENSRNOG00000049768/ENSRNOG00000002826/ENSRNOG00000019500/ENSRNOG00000013717/ENSRNOG00000004978	Ldlr/Igf1r/Adcy9/Hsd17b7/Cyp1a1/Bmp6/Prkacb	rno:300438/rno:25718/rno:302950/rno:29540/rno:24296/rno:25644/rno:293508	7
rno00590	Arachidonic acid metabolism	12/2007	58/6058	0.987475	1	ENSRNOG00000002642/ENSRNOG00000019183/ENSRNOG00000009751/ENSRNOG00000043233/ENSRNOG00000001701/ENSRNOG00000016945/ENSRNOG00000019074/ENSRNOG00000012458/ENSRNOG00000012295/ENSRNOG00000007918/ENSRNOG00000055672/ENSRNOG00000003244	Ptges3/Alox15/Gpx7/Cyp4f6/Cbr3/Pla2g2a/Alox12e/Cyp2e1/Pla2g6/Tbxas1/Gpx2/Ltc4s	rno:362809/rno:81639/rno:298376/rno:266689/rno:304078/rno:29692/rno:303252/rno:25086/rno:360426/rno:24886/rno:29326/rno:114097	12
rno04020	Calcium signaling pathway	40/2007	158/6058	0.987526	1	ENSRNOG00000004060/ENSRNOG00000004810/ENSRNOG00000013147/ENSRNOG00000019277/ENSRNOG00000005378/ENSRNOG00000007090/ENSRNOG00000002215/ENSRNOG00000017060/ENSRNOG00000000413/ENSRNOG00000004332/ENSRNOG00000014276/ENSRNOG00000014248/ENSRNOG00000020585/ENSRNOG00000049768/ENSRNOG00000018943/ENSRNOG00000039980/ENSRNOG00000017625/ENSRNOG00000043210/ENSRNOG00000006397/ENSRNOG00000046972/ENSRNOG00000030269/…	Calm3/Plcb1/Cacna1d/Vdac3/Gna15/Cacna1c/Mylk/Ryr2/Pln/Egfr/Plce1/Erbb4/Tbxa2r/Adcy9/Tnnc1/Slc25a5/Htr2b/Ppp3r1/Chrm5/Chrm2/Atp2b2/Mylk2/Adora2a/Ptafr/Ppp3ca/Ptger1/Adra1d/Phkg2/Camk2a/Gna14/Ptk2b/Plcb2/Slc8a1/Itpkb/Atp2a3/Prkca/Bdkrb1/Oxtr/Orai2/Prkacb	rno:24242/rno:24654/rno:29716/rno:83532/rno:89788/rno:24239/rno:288057/rno:689560/rno:64672/rno:24329/rno:114633/rno:59323/rno:24816/rno:302950/rno:290561/rno:25176/rno:29581/rno:29748/rno:53949/rno:81645/rno:24215/rno:117558/rno:25369/rno:58949/rno:24674/rno:25637/rno:29413/rno:140671/rno:25400/rno:309242/rno:50646/rno:85240/rno:29715/rno:54260/rno:25391/rno:24680/rno:81509/rno:25342/rno:304592/…	40
rno04072	Phospholipase D signaling pathway	32/2007	131/6058	0.98878	1	ENSRNOG00000010065/ENSRNOG00000004810/ENSRNOG00000026490/ENSRNOG00000024159/ENSRNOG00000013454/ENSRNOG00000004332/ENSRNOG00000005519/ENSRNOG00000018903/ENSRNOG00000017197/ENSRNOG00000007679/ENSRNOG00000048239/ENSRNOG00000014269/ENSRNOG00000049768/ENSRNOG00000008116/ENSRNOG00000001796/ENSRNOG00000009615/ENSRNOG00000019466/ENSRNOG00000001849/ENSRNOG00000009177/ENSRNOG00000012160/ENSRNOG00000015577/…	Dgkh/Plcb1/Dnm3/Fcer1g/Rala/Egfr/Grm3/Pik3r1/Pdgfb/Cyth4/Cxcr1/Cxcr2/Adcy9/Plpp3/Dgkg/Mtor/Agpat2/Mapk1/Fcer1a/Syk/Lpar6/Pdgfc/Lpar4/Gna13/Sos1/Gab1/Ptpn11/Nras/Tsc2/Ptk2b/Plcb2/Prkca	rno:361076/rno:24654/rno:171574/rno:25441/rno:81757/rno:24329/rno:24416/rno:25513/rno:24628/rno:500906/rno:54258/rno:29385/rno:302950/rno:192270/rno:25666/rno:56718/rno:311821/rno:116590/rno:25047/rno:25155/rno:691774/rno:79429/rno:302378/rno:303634/rno:313845/rno:361388/rno:25622/rno:24605/rno:24855/rno:50646/rno:85240/rno:24680	32
rno00564	Glycerophospholipid metabolism	21/2007	92/6058	0.988975	1	ENSRNOG00000010065/ENSRNOG00000008190/ENSRNOG00000014856/ENSRNOG00000052600/ENSRNOG00000017723/ENSRNOG00000008116/ENSRNOG00000001796/ENSRNOG00000015568/ENSRNOG00000001762/ENSRNOG00000059295/ENSRNOG00000019466/ENSRNOG00000005569/ENSRNOG00000016945/ENSRNOG00000019859/ENSRNOG00000036684/ENSRNOG00000002159/ENSRNOG00000021265/ENSRNOG00000013906/ENSRNOG00000012295/ENSRNOG00000003397/ENSRNOG00000033824	Dgkh/Pnpla7/Etnk1/Mboat7l1/Cept1/Plpp3/Dgkg/Plpp5/Pcyt1a/Selenoi/Agpat2/Phospho1/Pla2g2a/Pla2g15/Pcyt2/Gpat3/Cds2/Gpat2/Pla2g6/Adprm/Gpd2	rno:361076/rno:246246/rno:312828/rno:103689982/rno:310773/rno:192270/rno:25666/rno:680466/rno:140544/rno:362713/rno:311821/rno:287644/rno:29692/rno:361401/rno:89841/rno:305166/rno:114101/rno:296130/rno:360426/rno:287406/rno:25062	21
rno00140	Steroid hormone biosynthesis	10/2007	51/6058	0.989286	1	ENSRNOG00000046643/ENSRNOG00000001889/ENSRNOG00000017084/ENSRNOG00000002826/ENSRNOG00000019500/ENSRNOG00000012458/ENSRNOG00000017601/ENSRNOG00000032487/ENSRNOG00000001990/ENSRNOG00000002216	Cyp3a9/Comt/Hsd11b2/Hsd17b7/Cyp1a1/Cyp2e1/Srd5a1/Sts/Ugt2b10/Srd5a3	rno:171352/rno:24267/rno:25117/rno:29540/rno:24296/rno:25086/rno:24950/rno:24800/rno:286954/rno:305291	10
rno05204	Chemical carcinogenesis	12/2007	59/6058	0.989865	1	ENSRNOG00000030449/ENSRNOG00000046643/ENSRNOG00000028746/ENSRNOG00000007743/ENSRNOG00000052070/ENSRNOG00000032959/ENSRNOG00000013484/ENSRNOG00000019500/ENSRNOG00000012458/ENSRNOG00000019342/ENSRNOG00000001990/ENSRNOG00000002331	Gsta4/Cyp3a9/Gsto1/Mgst1/Aldh1a3/Adh7/Gsta1/Cyp1a1/Cyp2e1/Sult1a1/Ugt2b10/Aldh3a1	rno:300850/rno:171352/rno:114846/rno:171341/rno:266603/rno:171178/rno:108348061/rno:24296/rno:25086/rno:83783/rno:286954/rno:25375	12
rno00670	One carbon pool by folate	2/2007	17/6058	0.990004	1	ENSRNOG00000028292/ENSRNOG00000005602	Gart/Mthfd1	rno:288259/rno:64300	2
rno04917	Prolactin signaling pathway	13/2007	63/6058	0.990235	1	ENSRNOG00000059968/ENSRNOG00000002833/ENSRNOG00000018903/ENSRNOG00000019742/ENSRNOG00000020918/ENSRNOG00000001849/ENSRNOG00000000299/ENSRNOG00000009495/ENSRNOG00000002946/ENSRNOG00000059008/ENSRNOG00000007106/ENSRNOG00000023079/ENSRNOG00000019496	Jak2/Gsk3b/Pik3r1/Stat3/Ccnd1/Mapk1/Foxo3/Src/Socs3/Socs7/Sos1/Nras/Stat5a	rno:24514/rno:84027/rno:25513/rno:25125/rno:58919/rno:116590/rno:294515/rno:83805/rno:89829/rno:287659/rno:313845/rno:24605/rno:24918	13
rno04970	Salivary secretion	14/2007	67/6058	0.990636	1	ENSRNOG00000004060/ENSRNOG00000029876/ENSRNOG00000004810/ENSRNOG00000005825/ENSRNOG00000049768/ENSRNOG00000032378/ENSRNOG00000030269/ENSRNOG00000021256/ENSRNOG00000020733/ENSRNOG00000058337/ENSRNOG00000007059/ENSRNOG00000014347/ENSRNOG00000003491/ENSRNOG00000004978	Calm3/Gucy1a2/Plcb1/Lyz2/Adcy9/Atp1a4/Atp2b2/Adra1d/Camp/Plcb2/Atp1b4/Slc4a2/Prkca/Prkacb	rno:24242/rno:66012/rno:24654/rno:25211/rno:302950/rno:29132/rno:24215/rno:29413/rno:316010/rno:85240/rno:84396/rno:24780/rno:24680/rno:293508	14
rno04742	Taste transduction	9/2007	49/6058	0.993225	1	ENSRNOG00000007090/ENSRNOG00000003512/ENSRNOG00000015541/ENSRNOG00000020484/ENSRNOG00000017881/ENSRNOG00000017842/ENSRNOG00000005018/ENSRNOG00000019589/ENSRNOG00000004978	Cacna1c/Gabra1/Gnb3/Trpm5/Tas2r126/Scnn1g/Scn2a/Tas1r3/Prkacb	rno:24239/rno:29705/rno:60449/rno:365391/rno:246219/rno:24768/rno:24766/rno:170634/rno:293508	9
rno04923	Regulation of lipolysis in adipocytes	9/2007	49/6058	0.993225	1	ENSRNOG00000014597/ENSRNOG00000018903/ENSRNOG00000019465/ENSRNOG00000015086/ENSRNOG00000049768/ENSRNOG00000000221/ENSRNOG00000016793/ENSRNOG00000014684/ENSRNOG00000004978	Irs1/Pik3r1/Gnai3/Plin1/Adcy9/Abhd5/Tshb/Npr1/Prkacb	rno:25467/rno:25513/rno:25643/rno:25629/rno:302950/rno:316122/rno:25653/rno:24603/rno:293508	9
rno04664	Fc epsilon RI signaling pathway	12/2007	61/6058	0.993428	1	ENSRNOG00000024159/ENSRNOG00000020485/ENSRNOG00000018903/ENSRNOG00000017429/ENSRNOG00000001849/ENSRNOG00000005620/ENSRNOG00000009177/ENSRNOG00000012160/ENSRNOG00000000907/ENSRNOG00000007106/ENSRNOG00000023079/ENSRNOG00000003491	Fcer1g/Vav3/Pik3r1/Lat/Mapk1/Lcp2/Fcer1a/Syk/Alox5ap/Sos1/Nras/Prkca	rno:25441/rno:295378/rno:25513/rno:81511/rno:116590/rno:155918/rno:25047/rno:25155/rno:29624/rno:313845/rno:24605/rno:24680	12
rno05033	Nicotine addiction	4/2007	28/6058	0.993626	1	ENSRNOG00000003512/ENSRNOG00000020650/ENSRNOG00000011202/ENSRNOG00000006957	Gabra1/Slc17a7/Chrna4/Gria4	rno:29705/rno:116638/rno:25590/rno:29629	4
rno04713	Circadian entrainment	18/2007	84/6058	0.993667	1	ENSRNOG00000004060/ENSRNOG00000029876/ENSRNOG00000004810/ENSRNOG00000013147/ENSRNOG00000007090/ENSRNOG00000017060/ENSRNOG00000019465/ENSRNOG00000049768/ENSRNOG00000015541/ENSRNOG00000001849/ENSRNOG00000020254/ENSRNOG00000004362/ENSRNOG00000018712/ENSRNOG00000006957/ENSRNOG00000053410/ENSRNOG00000058337/ENSRNOG00000003491/ENSRNOG00000004978	Calm3/Gucy1a2/Plcb1/Cacna1d/Cacna1c/Ryr2/Gnai3/Adcy9/Gnb3/Mapk1/Per2/Rps6ka5/Camk2a/Gria4/Adcy10/Plcb2/Prkca/Prkacb	rno:24242/rno:66012/rno:24654/rno:29716/rno:24239/rno:689560/rno:25643/rno:302950/rno:60449/rno:116590/rno:63840/rno:314384/rno:25400/rno:29629/rno:59320/rno:85240/rno:24680/rno:293508	18
rno04911	Insulin secretion	15/2007	73/6058	0.994035	1	ENSRNOG00000004810/ENSRNOG00000013147/ENSRNOG00000007090/ENSRNOG00000017060/ENSRNOG00000017801/ENSRNOG00000000431/ENSRNOG00000049768/ENSRNOG00000012826/ENSRNOG00000032378/ENSRNOG00000018712/ENSRNOG00000007284/ENSRNOG00000058337/ENSRNOG00000007059/ENSRNOG00000003491/ENSRNOG00000004978	Plcb1/Cacna1d/Cacna1c/Ryr2/Atf4/Atf6b/Adcy9/Creb3l2/Atp1a4/Camk2a/Slc2a1/Plcb2/Atp1b4/Prkca/Prkacb	rno:24654/rno:29716/rno:24239/rno:689560/rno:79255/rno:406169/rno:302950/rno:362339/rno:29132/rno:25400/rno:24778/rno:85240/rno:84396/rno:24680/rno:293508	15
rno04924	Renin secretion	12/2007	62/6058	0.994732	1	ENSRNOG00000004060/ENSRNOG00000029876/ENSRNOG00000004810/ENSRNOG00000013147/ENSRNOG00000007090/ENSRNOG00000019465/ENSRNOG00000004720/ENSRNOG00000043210/ENSRNOG00000009882/ENSRNOG00000014684/ENSRNOG00000058337/ENSRNOG00000004978	Calm3/Gucy1a2/Plcb1/Cacna1d/Cacna1c/Gnai3/Kcnj2/Ppp3r1/Ppp3ca/Npr1/Plcb2/Prkacb	rno:24242/rno:66012/rno:24654/rno:29716/rno:24239/rno:25643/rno:29712/rno:29748/rno:24674/rno:24603/rno:85240/rno:293508	12
rno05030	Cocaine addiction	7/2007	42/6058	0.995032	1	ENSRNOG00000005519/ENSRNOG00000017801/ENSRNOG00000019465/ENSRNOG00000002848/ENSRNOG00000000431/ENSRNOG00000012826/ENSRNOG00000004978	Grm3/Atf4/Gnai3/Maoa/Atf6b/Creb3l2/Prkacb	rno:24416/rno:79255/rno:25643/rno:29253/rno:406169/rno:362339/rno:293508	7
rno04350	TGF-beta signaling pathway	17/2007	82/6058	0.995518	1	ENSRNOG00000005330/ENSRNOG00000007036/ENSRNOG00000006735/ENSRNOG00000009173/ENSRNOG00000033090/ENSRNOG00000022196/ENSRNOG00000005828/ENSRNOG00000018359/ENSRNOG00000005310/ENSRNOG00000001849/ENSRNOG00000005334/ENSRNOG00000006934/ENSRNOG00000013717/ENSRNOG00000004500/ENSRNOG00000019377/ENSRNOG00000015906/ENSRNOG00000007468	Crebbp/Tgfbr1/Cdkn2b/Smad6/Ltbp1/Bmpr2/Skp1/Smad7/Cul1/Mapk1/Acvr2a/Acvr1b/Bmp6/Myc/Amh/Tgif1/Ifng	rno:54244/rno:29591/rno:25164/rno:367100/rno:59107/rno:140590/rno:287280/rno:81516/rno:362356/rno:116590/rno:29263/rno:29381/rno:25644/rno:24577/rno:25378/rno:316742/rno:25712	17
rno04914	Progesterone-mediated oocyte maturation	17/2007	83/6058	0.996338	1	ENSRNOG00000019834/ENSRNOG00000014187/ENSRNOG00000018903/ENSRNOG00000019465/ENSRNOG00000007219/ENSRNOG00000049768/ENSRNOG00000021248/ENSRNOG00000001849/ENSRNOG00000004130/ENSRNOG00000029785/ENSRNOG00000024241/ENSRNOG00000006632/ENSRNOG00000004169/ENSRNOG00000005904/ENSRNOG00000018296/ENSRNOG00000016965/ENSRNOG00000004978	Hsp90ab1/Igf1r/Pik3r1/Gnai3/Hsp90aa1/Adcy9/Cdc25b/Mapk1/Anapc4/Cdc26/Cdc23/Rps6ka3/Fzr1/Cdc27/Anapc10/Anapc1/Prkacb	rno:301252/rno:25718/rno:25513/rno:25643/rno:103692716/rno:302950/rno:171103/rno:116590/rno:305420/rno:366381/rno:291689/rno:501560/rno:314642/rno:360643/rno:361389/rno:311412/rno:293508	17
rno04972	Pancreatic secretion	18/2007	87/6058	0.996486	1	ENSRNOG00000007048/ENSRNOG00000004810/ENSRNOG00000032463/ENSRNOG00000017060/ENSRNOG00000011181/ENSRNOG00000049768/ENSRNOG00000003134/ENSRNOG00000032378/ENSRNOG00000016945/ENSRNOG00000009629/ENSRNOG00000020532/ENSRNOG00000030269/ENSRNOG00000011302/ENSRNOG00000058337/ENSRNOG00000007059/ENSRNOG00000014347/ENSRNOG00000017912/ENSRNOG00000003491	Rap1b/Plcb1/Rap1a/Ryr2/Cpa3/Adcy9/Slc4a4/Atp1a4/Pla2g2a/Car2/Kcnq1/Atp2b2/Rab11a/Plcb2/Atp1b4/Slc4a2/Atp2a3/Prkca	rno:171337/rno:24654/rno:295347/rno:689560/rno:54242/rno:302950/rno:84484/rno:29132/rno:29692/rno:54231/rno:84020/rno:24215/rno:81830/rno:85240/rno:84396/rno:24780/rno:25391/rno:24680	18
rno04730	Long-term depression	9/2007	52/6058	0.99675	1	ENSRNOG00000029876/ENSRNOG00000004810/ENSRNOG00000014187/ENSRNOG00000019465/ENSRNOG00000001849/ENSRNOG00000036745/ENSRNOG00000023079/ENSRNOG00000058337/ENSRNOG00000003491	Gucy1a2/Plcb1/Igf1r/Gnai3/Mapk1/Gna13/Nras/Plcb2/Prkca	rno:66012/rno:24654/rno:25718/rno:25643/rno:116590/rno:303634/rno:24605/rno:85240/rno:24680	9
rno04750	Inflammatory mediator regulation of TRP channels	20/2007	95/6058	0.996791	1	ENSRNOG00000004060/ENSRNOG00000004810/ENSRNOG00000018903/ENSRNOG00000004649/ENSRNOG00000004873/ENSRNOG00000049768/ENSRNOG00000017625/ENSRNOG00000019074/ENSRNOG00000001928/ENSRNOG00000019606/ENSRNOG00000009495/ENSRNOG00000012295/ENSRNOG00000014504/ENSRNOG00000018712/ENSRNOG00000013953/ENSRNOG00000058337/ENSRNOG00000003104/ENSRNOG00000003491/ENSRNOG00000004488/ENSRNOG00000004978	Calm3/Plcb1/Pik3r1/Il1b/Prkch/Adcy9/Htr2b/Alox12e/Il1rap/Trpv3/Src/Pla2g6/Il1r1/Camk2a/Ntrk1/Plcb2/Trpv2/Prkca/Bdkrb1/Prkacb	rno:24242/rno:24654/rno:25513/rno:24494/rno:81749/rno:302950/rno:29581/rno:303252/rno:25466/rno:497948/rno:83805/rno:360426/rno:25663/rno:25400/rno:59109/rno:85240/rno:29465/rno:24680/rno:81509/rno:293508	20
rno04270	Vascular smooth muscle contraction	22/2007	104/6058	0.9976	1	ENSRNOG00000004060/ENSRNOG00000029876/ENSRNOG00000004810/ENSRNOG00000013147/ENSRNOG00000007090/ENSRNOG00000002215/ENSRNOG00000020676/ENSRNOG00000004873/ENSRNOG00000049768/ENSRNOG00000016945/ENSRNOG00000001849/ENSRNOG00000010233/ENSRNOG00000008235/ENSRNOG00000001302/ENSRNOG00000021256/ENSRNOG00000012295/ENSRNOG00000053766/ENSRNOG00000036745/ENSRNOG00000014684/ENSRNOG00000058337/ENSRNOG00000003491/…	Calm3/Gucy1a2/Plcb1/Cacna1d/Cacna1c/Mylk/Ppp1r14a/Prkch/Adcy9/Pla2g2a/Mapk1/Cald1/Mylk2/Adora2a/Adra1d/Pla2g6/Ramp3/Gna13/Npr1/Plcb2/Prkca/Prkacb	rno:24242/rno:66012/rno:24654/rno:29716/rno:24239/rno:288057/rno:114004/rno:81749/rno:302950/rno:29692/rno:116590/rno:25687/rno:117558/rno:25369/rno:29413/rno:360426/rno:56820/rno:303634/rno:24603/rno:85240/rno:24680/rno:293508	22
rno04723	Retrograde endocannabinoid signaling	30/2007	137/6058	0.99871	1	ENSRNOG00000004810/ENSRNOG00000013147/ENSRNOG00000007090/ENSRNOG00000031033/ENSRNOG00000019465/ENSRNOG00000003512/ENSRNOG00000049768/ENSRNOG00000015541/ENSRNOG00000011825/ENSRNOG00000042503/ENSRNOG00000011849/ENSRNOG00000020650/ENSRNOG00000001849/ENSRNOG00000011383/ENSRNOG00000031053/ENSRNOG00000030644/ENSRNOG00000026646/ENSRNOG00000009364/ENSRNOG00000038218/ENSRNOG00000029042/ENSRNOG00000033615/…	Plcb1/Cacna1d/Cacna1c/Mt-nd2/Gnai3/Gabra1/Adcy9/Gnb3/Ndufb3/Ndufv2/Ndufs1/Slc17a7/Mapk1/Ndufs4/Mt-nd4l/Mt-nd1/Ndufs5/Ndufb9/Ndufc1/Mt-nd6/Mt-nd3/Ndufa5/Gria4/Ndufa4l2/Plcb2/Cnr1/Prkca/Ndufa11/Ndufb10/Prkacb	rno:24654/rno:29716/rno:24239/rno:26194/rno:25643/rno:29705/rno:302950/rno:60449/rno:301427/rno:81728/rno:301458/rno:116638/rno:116590/rno:499529/rno:26200/rno:26193/rno:362588/rno:299954/rno:689938/rno:26203/rno:26199/rno:25488/rno:29629/rno:100362331/rno:85240/rno:25248/rno:24680/rno:301123/rno:681418/rno:293508	30
rno04218	Cellular senescence	34/2007	154/6058	0.999147	1	ENSRNOG00000004060/ENSRNOG00000013147/ENSRNOG00000019277/ENSRNOG00000009258/ENSRNOG00000007036/ENSRNOG00000006735/ENSRNOG00000008580/ENSRNOG00000016708/ENSRNOG00000018903/ENSRNOG00000013090/ENSRNOG00000050210/ENSRNOG00000007034/ENSRNOG00000027408/ENSRNOG00000050258/ENSRNOG00000005615/ENSRNOG00000013397/ENSRNOG00000020918/ENSRNOG00000009615/ENSRNOG00000001849/ENSRNOG00000039980/ENSRNOG00000000299/…	Calm3/Cacna1d/Vdac3/Cdk6/Tgfbr1/Cdkn2b/Nbn/E2f1/Pik3r1/Gadd45g/RT1-CE10/Hipk2/Ppid/Ccnd3/Gadd45a/Foxo1/Ccnd1/Mtor/Mapk1/Slc25a5/Foxo3/Ppp3r1/LOC100911319/RT1-M3-1/Zfp36l1/Ppp3ca/Rbl2/RT1-CE7/Stt3a/Nras/Myc/Tsc2/Atr/Igfbp3	rno:24242/rno:29716/rno:83532/rno:114483/rno:29591/rno:25164/rno:85482/rno:399489/rno:25513/rno:291005/rno:414792/rno:362342/rno:361967/rno:25193/rno:25112/rno:84482/rno:58919/rno:56718/rno:116590/rno:25176/rno:294515/rno:29748/rno:100911319/rno:24747/rno:29344/rno:24674/rno:81758/rno:368153/rno:500972/rno:24605/rno:24577/rno:24855/rno:685055/rno:24484	34
rno04728	Dopaminergic synapse	24/2007	117/6058	0.999171	1	ENSRNOG00000004060/ENSRNOG00000004810/ENSRNOG00000013147/ENSRNOG00000007090/ENSRNOG00000002833/ENSRNOG00000001889/ENSRNOG00000017801/ENSRNOG00000019465/ENSRNOG00000002848/ENSRNOG00000000431/ENSRNOG00000015541/ENSRNOG00000023591/ENSRNOG00000012826/ENSRNOG00000022999/ENSRNOG00000005299/ENSRNOG00000009882/ENSRNOG00000018712/ENSRNOG00000000068/ENSRNOG00000006957/ENSRNOG00000021025/ENSRNOG00000058337/…	Calm3/Plcb1/Cacna1d/Cacna1c/Gsk3b/Comt/Atf4/Gnai3/Maoa/Atf6b/Gnb3/Ppp2r3c/Creb3l2/Ppp2r3a/Kif5a/Ppp3ca/Camk2a/Ppp2r5a/Gria4/Ppp2r5b/Plcb2/Ppp2r2d/Prkca/Prkacb	rno:24242/rno:24654/rno:29716/rno:24239/rno:84027/rno:24267/rno:79255/rno:25643/rno:29253/rno:406169/rno:60449/rno:362739/rno:362339/rno:363122/rno:314906/rno:24674/rno:25400/rno:312754/rno:29629/rno:309179/rno:85240/rno:246255/rno:24680/rno:293508	24
rno04022	cGMP-PKG signaling pathway	31/2007	145/6058	0.999409	1	ENSRNOG00000004060/ENSRNOG00000029876/ENSRNOG00000004810/ENSRNOG00000013147/ENSRNOG00000019277/ENSRNOG00000007090/ENSRNOG00000002215/ENSRNOG00000014597/ENSRNOG00000000413/ENSRNOG00000017801/ENSRNOG00000019465/ENSRNOG00000014443/ENSRNOG00000000431/ENSRNOG00000049768/ENSRNOG00000012826/ENSRNOG00000032378/ENSRNOG00000001849/ENSRNOG00000039980/ENSRNOG00000043210/ENSRNOG00000030269/ENSRNOG00000008235/…	Calm3/Gucy1a2/Plcb1/Cacna1d/Vdac3/Cacna1c/Mylk/Irs1/Pln/Atf4/Gnai3/Pde5a/Atf6b/Adcy9/Creb3l2/Atp1a4/Mapk1/Slc25a5/Ppp3r1/Atp2b2/Mylk2/Ppp3ca/Adra1d/Gtf2i/Myh7/Gna13/Npr1/Plcb2/Slc8a1/Atp1b4/Atp2a3	rno:24242/rno:66012/rno:24654/rno:29716/rno:83532/rno:24239/rno:288057/rno:25467/rno:64672/rno:79255/rno:25643/rno:171115/rno:406169/rno:302950/rno:362339/rno:29132/rno:116590/rno:25176/rno:29748/rno:24215/rno:117558/rno:24674/rno:29413/rno:353256/rno:29557/rno:303634/rno:24603/rno:85240/rno:29715/rno:84396/rno:25391	31
rno04024	cAMP signaling pathway	38/2007	171/6058	0.999439	1	ENSRNOG00000005330/ENSRNOG00000004060/ENSRNOG00000007048/ENSRNOG00000013147/ENSRNOG00000018268/ENSRNOG00000007090/ENSRNOG00000014395/ENSRNOG00000032463/ENSRNOG00000017060/ENSRNOG00000000413/ENSRNOG00000020485/ENSRNOG00000018903/ENSRNOG00000019465/ENSRNOG00000014276/ENSRNOG00000049768/ENSRNOG00000006084/ENSRNOG00000012826/ENSRNOG00000042536/ENSRNOG00000026653/ENSRNOG00000032378/ENSRNOG00000001849/…	Crebbp/Calm3/Rap1b/Cacna1d/Hhip/Cacna1c/Gli3/Rap1a/Ryr2/Pln/Vav3/Pik3r1/Gnai3/Plce1/Adcy9/Cngb3/Creb3l2/Pde4d/Hcar2/Atp1a4/Mapk1/Chrm2/Atp2b2/Adora2a/Fxyd1/Camk2a/Tnni3/Npr1/Ffar2/Acox1/Gria4/Adcy10/Amh/Atp1b4/Nfkbia/Ghrl/Oxtr/Prkacb	rno:54244/rno:24242/rno:171337/rno:29716/rno:291936/rno:24239/rno:140588/rno:295347/rno:689560/rno:64672/rno:295378/rno:25513/rno:25643/rno:114633/rno:302950/rno:500418/rno:362339/rno:24627/rno:353250/rno:29132/rno:116590/rno:81645/rno:24215/rno:25369/rno:58971/rno:25400/rno:29248/rno:24603/rno:292794/rno:50681/rno:29629/rno:59320/rno:25378/rno:84396/rno:25493/rno:59301/rno:25342/rno:293508	38
rno04014	Ras signaling pathway	48/2007	208/6058	0.99952	1	ENSRNOG00000013780/ENSRNOG00000004060/ENSRNOG00000007048/ENSRNOG00000032463/ENSRNOG00000004305/ENSRNOG00000004917/ENSRNOG00000013454/ENSRNOG00000004332/ENSRNOG00000014187/ENSRNOG00000018903/ENSRNOG00000013461/ENSRNOG00000014276/ENSRNOG00000017197/ENSRNOG00000005528/ENSRNOG00000019073/ENSRNOG00000022485/ENSRNOG00000001431/ENSRNOG00000013867/ENSRNOG00000015541/ENSRNOG00000003587/ENSRNOG00000046829/…	Nf1/Calm3/Rap1b/Rap1a/Abl2/Rasal2/Rala/Egfr/Igf1r/Pik3r1/Ralbp1/Plce1/Pdgfb/Tbk1/Ikbkb/Chuk/Rasa4/Fgf1/Gnb3/Vegfd/Kdr/Fgfr1/Tek/Lat/Ksr1/Vegfa/Pla2g2a/Mapk1/Fgfr2/Flt4/Fgfr3/Foxo4/Pla2g6/Fgf23/Pdgfc/Fgf12/Ntrk1/Flt3/Sos1/Met/Gab1/Ptpn11/Nras/Vegfc/-/Bcl2l1/Prkca/Prkacb	rno:24592/rno:24242/rno:171337/rno:295347/rno:304883/rno:304893/rno:81757/rno:24329/rno:25718/rno:25513/rno:84014/rno:114633/rno:24628/rno:299827/rno:84351/rno:309361/rno:288589/rno:25317/rno:60449/rno:360457/rno:25589/rno:79114/rno:89804/rno:81511/rno:360573/rno:83785/rno:29692/rno:116590/rno:25022/rno:114110/rno:84489/rno:302415/rno:360426/rno:170583/rno:79429/rno:170630/rno:59109/rno:140635/rn…	48
rno04724	Glutamatergic synapse	18/2007	98/6058	0.999661	1	ENSRNOG00000004810/ENSRNOG00000013147/ENSRNOG00000007090/ENSRNOG00000005519/ENSRNOG00000019465/ENSRNOG00000049768/ENSRNOG00000015541/ENSRNOG00000020650/ENSRNOG00000001849/ENSRNOG00000043210/ENSRNOG00000030910/ENSRNOG00000009882/ENSRNOG00000006957/ENSRNOG00000016163/ENSRNOG00000058337/ENSRNOG00000020229/ENSRNOG00000003491/ENSRNOG00000004978	Plcb1/Cacna1d/Cacna1c/Grm3/Gnai3/Adcy9/Gnb3/Slc17a7/Mapk1/Ppp3r1/Grik4/Ppp3ca/Gria4/Slc1a3/Plcb2/Homer3/Prkca/Prkacb	rno:24654/rno:29716/rno:24239/rno:24416/rno:25643/rno:302950/rno:60449/rno:116638/rno:116590/rno:29748/rno:24406/rno:24674/rno:29629/rno:29483/rno:85240/rno:29548/rno:24680/rno:293508	18
rno04726	Serotonergic synapse	17/2007	96/6058	0.999786	1	ENSRNOG00000004810/ENSRNOG00000013147/ENSRNOG00000007090/ENSRNOG00000003476/ENSRNOG00000019183/ENSRNOG00000019465/ENSRNOG00000002848/ENSRNOG00000015541/ENSRNOG00000001849/ENSRNOG00000017625/ENSRNOG00000019074/ENSRNOG00000010475/ENSRNOG00000011672/ENSRNOG00000023079/ENSRNOG00000058337/ENSRNOG00000003491/ENSRNOG00000004978	Plcb1/Cacna1d/Cacna1c/Slc6a4/Alox15/Gnai3/Maoa/Gnb3/Mapk1/Htr2b/Alox12e/Casp3/Tph1/Nras/Plcb2/Prkca/Prkacb	rno:24654/rno:29716/rno:24239/rno:25553/rno:81639/rno:25643/rno:29253/rno:60449/rno:116590/rno:29581/rno:303252/rno:25402/rno:24848/rno:24605/rno:85240/rno:24680/rno:293508	17
rno05231	Choline metabolism in cancer	16/2007	93/6058	0.999834	1	ENSRNOG00000010065/ENSRNOG00000004332/ENSRNOG00000018903/ENSRNOG00000017197/ENSRNOG00000008116/ENSRNOG00000001796/ENSRNOG00000001762/ENSRNOG00000009615/ENSRNOG00000001849/ENSRNOG00000031824/ENSRNOG00000010695/ENSRNOG00000007106/ENSRNOG00000023079/ENSRNOG00000011375/ENSRNOG00000031058/ENSRNOG00000003491	Dgkh/Egfr/Pik3r1/Pdgfb/Plpp3/Dgkg/Pcyt1a/Mtor/Mapk1/Slc44a2/Pdgfc/Sos1/Nras/Tsc2/Was/Prkca	rno:361076/rno:24329/rno:25513/rno:24628/rno:192270/rno:25666/rno:140544/rno:56718/rno:116590/rno:363024/rno:79429/rno:313845/rno:24605/rno:24855/rno:317371/rno:24680	16
rno04727	GABAergic synapse	12/2007	78/6058	0.999893	1	ENSRNOG00000013147/ENSRNOG00000027767/ENSRNOG00000007090/ENSRNOG00000019465/ENSRNOG00000003512/ENSRNOG00000049768/ENSRNOG00000015541/ENSRNOG00000009495/ENSRNOG00000053362/ENSRNOG00000010881/ENSRNOG00000003491/ENSRNOG00000004978	Cacna1d/Slc38a5/Cacna1c/Gnai3/Gabra1/Adcy9/Gnb3/Src/Gabarapl1/Trak2/Prkca/Prkacb	rno:29716/rno:192208/rno:24239/rno:25643/rno:29705/rno:302950/rno:60449/rno:83805/rno:689161/rno:171086/rno:24680/rno:293508	12
rno05034	Alcoholism	23/2007	123/6058	0.999893	1	ENSRNOG00000019752/ENSRNOG00000004060/ENSRNOG00000006532/ENSRNOG00000018242/ENSRNOG00000017801/ENSRNOG00000019465/ENSRNOG00000002848/ENSRNOG00000009568/ENSRNOG00000001309/ENSRNOG00000001524/ENSRNOG00000000431/ENSRNOG00000003220/ENSRNOG00000015541/ENSRNOG00000012826/ENSRNOG00000045840/ENSRNOG00000001849/ENSRNOG00000054017/ENSRNOG00000024751/ENSRNOG00000001302/ENSRNOG00000011523/ENSRNOG00000007106/…	Slc29a1/Calm3/H3f3b/Camkk1/Atf4/Gnai3/Maoa/Hdac1/Camkk2/Hat1/Atf6b/H3f3a/Gnb3/Creb3l2/Hist1h4m/Mapk1/RGD1562378/H2afy2/Adora2a/H2afy/Sos1/Nras/Hist2h3c2	rno:63997/rno:24242/rno:117056/rno:60341/rno:79255/rno:25643/rno:29253/rno:297893/rno:83506/rno:296501/rno:406169/rno:100361558/rno:60449/rno:362339/rno:500351/rno:116590/rno:64627/rno:361844/rno:25369/rno:29384/rno:313845/rno:24605/rno:102548682	23
rno05032	Morphine addiction	11/2007	82/6058	0.999989	1	ENSRNOG00000011847/ENSRNOG00000019465/ENSRNOG00000003512/ENSRNOG00000013436/ENSRNOG00000049768/ENSRNOG00000015541/ENSRNOG00000042536/ENSRNOG00000030404/ENSRNOG00000018191/ENSRNOG00000003491/ENSRNOG00000004978	Grk4/Gnai3/Gabra1/Pde7b/Adcy9/Gnb3/Pde4d/Arrb1/Oprm1/Prkca/Prkacb	rno:59077/rno:25643/rno:29705/rno:140929/rno:302950/rno:60449/rno:24627/rno:25387/rno:25601/rno:24680/rno:293508	11
rno04080	Neuroactive ligand-receptor interaction	37/2007	211/6058	1	1	ENSRNOG00000005519/ENSRNOG00000010603/ENSRNOG00000003512/ENSRNOG00000032437/ENSRNOG00000018521/ENSRNOG00000009066/ENSRNOG00000020585/ENSRNOG00000016793/ENSRNOG00000020901/ENSRNOG00000017625/ENSRNOG00000020948/ENSRNOG00000024120/ENSRNOG00000006397/ENSRNOG00000046972/ENSRNOG00000047800/ENSRNOG00000018895/ENSRNOG00000001302/ENSRNOG00000013231/ENSRNOG00000015577/ENSRNOG00000030910/ENSRNOG00000004094/…	Grm3/Gzma/Gabra1/Pard3/Nmur1/Thra/Tbxa2r/Tshb/S1pr5/Htr2b/Pth1r/Rxfp1/Chrm5/Chrm2/C5ar1/Mchr1/Adora2a/Ptafr/Lpar6/Grik4/Ptger1/Adra1d/Aplnr/P2ry10/Chrna4/Lpar4/Sstr3/Gria4/Oprm1/Mas1/Chrnb3/Mcpt8/Cnr2/Cnr1/Bdkrb1/RGD1560455/Oxtr	rno:24416/rno:266708/rno:29705/rno:81918/rno:65276/rno:81812/rno:24816/rno:25653/rno:60399/rno:29581/rno:56813/rno:295144/rno:53949/rno:81645/rno:113959/rno:83567/rno:25369/rno:58949/rno:691774/rno:24406/rno:25637/rno:29413/rno:83518/rno:317219/rno:25590/rno:302378/rno:171044/rno:29629/rno:25601/rno:25153/rno:171131/rno:408207/rno:57302/rno:25248/rno:81509/rno:302377/rno:25342	37
rno04740	Olfactory transduction	9/2007	93/6058	1	1	ENSRNOG00000004060/ENSRNOG00000042978/ENSRNOG00000045841/ENSRNOG00000030404/ENSRNOG00000052839/ENSRNOG00000018712/ENSRNOG00000050359/ENSRNOG00000008479/ENSRNOG00000004978	Calm3/Ncald/Olr315/Arrb1/Olr1739/Camk2a/Olr311/Slc8a1/Prkacb	rno:24242/rno:553106/rno:293609/rno:25387/rno:309583/rno:25400/rno:365385/rno:29715/rno:293508	9
