# Supplementary material for: NOD-like receptors mediate inflammatory lung injury during plateau hypoxia exposure
Source: J Physiol Anthropol. 2020 Oct 7;39:32. doi: 10.1186/s40101-020-00242-w (PMC7542964; doi:10.1186/s40101-020-00242-w)
Supplement: Supplementary file 4 — Additional file 4: Table S4. The detail information of DEGs derived from NOD-like receptor signaling pathway. [file 40101_2020_242_MOESM4_ESM.xlsx]

## Sheet: Table S4
Table S 4. The detail information of DEGs derived from NOD-like receptor signaling pathway.
gene_id	gene_name	gene_description	log2FoldChange	pvalue	padj	Significant	Regulate	28d_1	28d_2	28d_3	0d_1	0d_2	0d_3	28d	0d
ENSRNOG00000000157	Atg12	autophagy related 12 [Source:RGD Symbol;Acc:1306306]	0.631849	8.09e-06	0.000104373	yes	up	616.994	666.31	713.055	421.025	399.472	467.651	665.453	429.383
ENSRNOG00000000657	Nek7	NIMA-related kinase 7 [Source:RGD Symbol;Acc:1311160]	0.559403	0.00289353	0.0162961	yes	up	1068.4	1127.38	774.928	718.308	603.762	694.719	990.238	672.263
ENSRNOG00000001849	Mapk1	mitogen activated protein kinase 1 [Source:RGD Symbol;Acc:70500]	0.299785	0.00283286	0.016017	yes	up	1321.93	1222.16	1229.93	980.883	1042.27	1042.08	1258.01	1021.74
ENSRNOG00000002802	Cxcl1	C-X-C motif chemokine ligand 1 [Source:RGD Symbol;Acc:619869]	1.66314	0.00218322	0.0129674	yes	up	656.157	228.042	150.157	73.9435	148.338	104.073	344.785	108.785
ENSRNOG00000003104	Trpv2	transient receptor potential cation channel, subfamily V, member 2 [Source:RGD Symbol;Acc:3965]	0.559035	0.041595	0.133269	yes	up	832.048	1474.43	743.237	615.693	740.389	713.641	1016.57	689.908
ENSRNOG00000003170	Nlrp3	NLR family, pyrin domain containing 3 [Source:RGD Symbol;Acc:1308314]	0.595239	0.0299124	0.103674	yes	up	257.653	417.602	273.149	179.577	196.483	251.396	316.135	209.152
ENSRNOG00000003480	Aim2	absent in melanoma 2 [Source:RGD Symbol;Acc:1307283]	1.85619	0.00035115	0.00279329	yes	up	50.8436	109.745	119.22	21.1267	18.217	37.8446	93.2695	25.7294
ENSRNOG00000003622	Cybb	cytochrome b-245 beta chain [Source:RGD Symbol;Acc:620574]	0.990118	2.85e-09	7.05e-08	yes	up	4670.74	3873.86	4002.92	1700.7	2153.5	2461.25	4182.51	2105.15
ENSRNOG00000004649	Il1b	interleukin 1 beta [Source:RGD Symbol;Acc:2891]	1.98981	1.15e-05	0.000142341	yes	up	288.572	752.538	234.667	86.0159	109.302	125.698	425.259	107.005
ENSRNOG00000005528	Tbk1	TANK-binding kinase 1 [Source:RGD Symbol;Acc:1588588]	0.385082	0.000140957	0.00128786	yes	up	976.334	1039.02	982.431	766.598	758.606	770.408	999.26	765.204
ENSRNOG00000005724	LOC100910771	mitogen-activated protein kinase kinase kinase 7-like [Source:RGD Symbol;Acc:6496502]	1.27672	0.00541065	0.0273448	yes	up	114.055	153.216	120.729	42.2534	28.6266	89.2051	129.333	53.3617
ENSRNOG00000005731	Birc3	baculoviral IAP repeat-containing 3 [Source:RGD Symbol;Acc:621282]	1.33688	0.000779431	0.00549562	yes	up	217.116	415.464	196.939	82.9978	91.0848	154.082	276.506	109.388
ENSRNOG00000005965	Irak4	interleukin-1 receptor-associated kinase 4 [Source:RGD Symbol;Acc:1305303]	0.569886	0.000107035	0.00101262	yes	up	397.13	408.338	415.005	283.702	252.435	286.538	406.824	274.225
ENSRNOG00000007159	Ccl2	C-C motif chemokine ligand 2 [Source:RGD Symbol;Acc:3645]	1.3426	0.00447201	0.0233602	yes	up	108.558	49.1715	75.4555	22.6358	29.9279	39.1962	77.7283	30.5866
ENSRNOG00000007219	Hsp90aa1	heat shock protein 90 alpha family class A member 1 [Source:RGD Symbol;Acc:631409]	2.36847	2.59e-05	0.000294215	yes	up	45.347	61.9989	119.974	12.0724	16.9157	14.8675	75.7734	14.6186
ENSRNOG00000007372	Casp1	caspase 1 [Source:RGD Symbol;Acc:2274]	1.06542	2.63e-15	1.2e-13	yes	up	728.987	703.367	764.365	335.009	331.809	382.501	732.239	349.773
ENSRNOG00000007390	Nfkbia	NFKB inhibitor alpha [Source:RGD Symbol;Acc:3171]	0.608691	0.0448994	0.140663	yes	up	5849.07	4166.04	6268.09	4475.84	4245.85	1957.11	5427.73	3559.6
ENSRNOG00000008859	Tank	TRAF family member-associated NFKB activator [Source:RGD Symbol;Acc:628859]	0.695625	0.00695888	0.0333789	yes	up	423.238	466.061	361.432	182.595	256.339	332.492	416.91	257.142
ENSRNOG00000009389	Ripk2	receptor-interacting serine-threonine kinase 2 [Source:RGD Symbol;Acc:1309167]	0.47023	0.00197798	0.011991	yes	up	473.395	448.958	429.342	333.5	291.471	351.414	450.565	325.462
ENSRNOG00000009754	Nampt	nicotinamide phosphoribosyltransferase [Source:RGD Symbol;Acc:631365]	0.646824	1.67e-05	0.00019766	yes	up	1680.59	1430.25	1470.63	1128.77	939.474	859.613	1527.15	975.952
ENSRNOG00000009848	Il18	interleukin 18 [Source:RGD Symbol;Acc:2889]	1.52347	1.88e-13	7.49e-12	yes	up	578.517	435.418	473.106	146.378	176.965	193.278	495.68	172.207
ENSRNOG00000010602	Birc2	baculoviral IAP repeat-containing 2 [Source:RGD Symbol;Acc:620690]	0.44426	0.00162969	0.0102018	yes	up	685.014	634.242	746.255	528.168	460.629	529.824	688.504	506.207
ENSRNOG00000011057	Mfn1	mitofusin 1 [Source:RGD Symbol;Acc:621460]	0.395872	0.000177891	0.0015742	yes	up	1310.94	1264.21	1180.12	914.485	948.583	990.717	1251.76	951.262
ENSRNOG00000011157	Jak1	Janus kinase 1 [Source:RGD Symbol;Acc:69056]	0.25771	0.00440189	0.0230463	yes	up	4045.5	4434.7	4085.16	3496.47	3342.81	3670.93	4188.45	3503.4
ENSRNOG00000012331	Casp8	caspase 8 [Source:RGD Symbol;Acc:620945]	0.593989	0.00711215	0.0339318	yes	up	332.544	436.13	317.668	199.195	260.242	259.506	362.114	239.648
ENSRNOG00000012594	Sugt1	SGT1 homolog, MIS12 kinetochore complex assembly cochaperone [Source:RGD Symbol;Acc:1307550]	0.689375	7.96e-05	0.000782647	yes	up	582.64	670.586	556.107	434.607	326.604	362.227	603.111	374.479
ENSRNOG00000013634	Myd88	myeloid differentiation primary response 88 [Source:RGD Symbol;Acc:735043]	0.393442	0.00996623	0.0443066	yes	up	1029.93	964.902	774.174	710.763	688.341	709.586	923.001	702.897
ENSRNOG00000016054	Tab2	TGF-beta activated kinase 1/MAP3K7 binding protein 2 [Source:RGD Symbol;Acc:1309527]	0.256485	0.0441033	0.138911	yes	up	1723.18	1654.02	1533.26	1223.84	1358.46	1527.3	1636.82	1369.87
ENSRNOG00000016413	Pstpip1	proline-serine-threonine phosphatase-interacting protein 1 [Source:RGD Symbol;Acc:1307557]	0.691578	0.0112345	0.0487114	yes	up	276.891	478.175	399.914	197.686	229.013	287.889	384.994	238.196
ENSRNOG00000017913	Atg16l1	autophagy related 16-like 1 [Source:RGD Symbol;Acc:1310631]	0.329372	0.0231787	0.0859639	yes	up	617.681	664.885	710.791	487.423	506.171	591.998	664.452	528.531
ENSRNOG00000019073	Ikbkb	inhibitor of kappa light polypeptide gene enhancer in B-cells, kinase beta [Source:RGD Symbol;Acc:621375]	0.36506	0.000195877	0.00170255	yes	up	1327.43	1309.1	1329.53	962.774	1050.08	1065.05	1322.02	1025.97
ENSRNOG00000019277	Vdac3	voltage-dependent anion channel 3 [Source:RGD Symbol;Acc:621577]	0.620973	4.52e-11	1.42e-09	yes	up	1963.66	2068.06	1900.72	1231.39	1319.43	1305.64	1977.48	1285.48
ENSRNOG00000019834	Hsp90ab1	heat shock protein 90 alpha family class B member 1 [Source:RGD Symbol;Acc:1303075]	1.26044	6.88e-41	9.61e-39	yes	up	25933	27387.8	28900.2	10602.6	12031	11684.5	27407	11439.4
ENSRNOG00000020733	Camp	cathelicidin antimicrobial peptide [Source:RGD Symbol;Acc:1559878]	1.21919	0.0339657	0.114121	yes	up	74.2041	46.321	24.1458	21.1267	20.8194	20.2739	48.2236	20.74
ENSRNOG00000021201	Txnip	thioredoxin interacting protein [Source:RGD Symbol;Acc:620886]	0.70651	0.00227844	0.0134204	yes	up	36177.3	21009.8	28833.1	14160.9	16786.9	21764.7	28673.4	17570.9
ENSRNOG00000022485	Chuk	conserved helix-loop-helix ubiquitous kinase [Source:RGD Symbol;Acc:1306661]	0.539929	0.000199457	0.00172951	yes	up	919.307	902.191	809.638	688.127	551.714	571.724	877.045	603.855
ENSRNOG00000027017	Rnasel	ribonuclease L [Source:RGD Symbol;Acc:727933]	0.629622	0.00098673	0.00672528	yes	up	417.742	524.496	408.969	294.265	255.037	324.382	450.402	291.228
ENSRNOG00000033693	Naip6	NLR family, apoptosis inhibitory protein 6 [Source:RGD Symbol;Acc:621281]	0.561372	0.00631522	0.0309197	yes	up	221.238	216.64	211.275	131.287	136.627	171.652	216.385	146.522
ENSRNOG00000033697	Casp4	caspase 4 [Source:RGD Symbol;Acc:621757]	0.701567	0.00164273	0.0102647	yes	up	259.714	193.836	241.458	129.778	141.832	155.433	231.669	142.348
ENSRNOG00000042137	Tmem173	transmembrane protein 173 [Source:RGD Symbol;Acc:1562552]	0.394683	0.0331684	0.1119	yes	up	337.354	404.774	415.005	250.502	314.893	313.569	385.711	292.988
ENSRNOG00000042990	AABR07021804.1	-	1.32681	0.0123282	0.0526092	yes	up	42.5987	56.2978	42.2551	30.181	11.7109	14.8675	47.0505	18.9198
ENSRNOG00000048061	Brcc3	BRCA1/BRCA2-containing complex, subunit 3 [Source:RGD Symbol;Acc:1588543]	0.67162	3.68e-05	0.00039705	yes	up	821.055	810.261	718.337	452.715	443.713	578.482	783.218	491.637
ENSRNOG00000049517	Tnfaip3	TNF alpha induced protein 3 [Source:RGD Symbol;Acc:1589275]	0.967104	6.72e-05	0.000674658	yes	up	569.585	467.486	485.934	179.577	290.17	308.163	507.668	259.303
ENSRNOG00000053362	Gabarapl1	GABA type A receptor associated protein like 1 [Source:RGD Symbol;Acc:1596143]	0.361766	0.0146814	0.0604809	yes	up	4247.5	3341.53	3978.02	3034.7	2612.83	3354.65	3855.68	3000.73
ENSRNOG00000058337	Plcb2	phospholipase C, beta 2 [Source:RGD Symbol;Acc:621004]	0.545488	0.0364207	0.120536	yes	up	535.232	504.543	454.997	227.867	446.315	348.711	498.257	340.964
ENSRNOG00000060745	Nlrp12	NLR family, pyrin domain containing 12 [Source:RGD Symbol;Acc:1309415]	2.6096	6.36e-05	0.000641776	yes	up	90.0069	314.983	62.6281	18.1086	28.6266	29.735	155.873	25.4901
ENSRNOG00000004810	Plcb1	phospholipase C beta 1 [Source:RGD Symbol;Acc:3344]	-1.23019	3.55231e-12	1.22623e-10	yes	down	565.463	415.464	574.217	1081.99	1294.71	1270.5	518.381	1215.73
ENSRNOG00000017414	Irf7	interferon regulatory factor 7 [Source:RGD Symbol;Acc:1307828]	-1.2799	2.0975e-11	6.73134e-10	yes	down	657.531	513.807	642.881	1661.46	1587.48	1156.96	604.74	1468.64
ENSRNOG00000049282	Oas2	2'-5' oligoadenylate synthetase 2 [Source:RGD Symbol;Acc:1359697]	-1.48906	1.90884e-05	0.000223496	yes	down	66.6463	44.1831	99.6013	220.321	182.17	187.871	70.1436	196.787
ENSRNOG00000008678	Antxr1	anthrax toxin receptor 1 [Source:RGD Symbol;Acc:1307144]	-0.862571	2.34575e-05	0.000269459	yes	down	1016.18	867.985	1294.82	1634.3	1833.41	2311.22	1059.66	1926.31
ENSRNOG00000048580	Trip6	thyroid hormone receptor interactor 6 [Source:RGD Symbol;Acc:1583180]	-0.519338	0.000266285	0.00221068	yes	down	452.783	435.418	477.633	599.093	731.281	625.787	455.278	652.054
ENSRNOG00000010906	Ccl5	C-C motif chemokine ligand 5 [Source:RGD Symbol;Acc:69069]	-0.674523	0.00347603	0.019008	yes	down	338.041	543.025	488.952	642.856	676.63	866.371	456.673	728.619
ENSRNOG00000019478	Irf9	interferon regulatory factor 9 [Source:RGD Symbol;Acc:1308766]	-0.38741	0.00356534	0.019388	yes	down	659.592	742.562	799.074	897.885	1021.45	958.279	733.743	959.205
ENSRNOG00000002791	Bcl2	BCL2, apoptosis regulator [Source:RGD Symbol;Acc:2199]	-0.631554	0.00429173	0.0225442	yes	down	125.735	138.963	141.102	190.14	249.833	187.871	135.267	209.281
ENSRNOG00000001369	Oas1a	2'-5' oligoadenylate synthetase 1A [Source:RGD Symbol;Acc:621760]	-1.08155	0.00661638	0.0320807	yes	down	171.769	68.4126	213.539	344.064	322.7	293.296	151.24	320.02
ENSRNOG00000004639	Traf6	TNF receptor associated factor 6 [Source:RGD Symbol;Acc:1306853]	-0.450125	0.00799217	0.0371972	yes	down	266.585	240.869	240.703	298.792	365.64	356.82	249.386	340.418
ENSRNOG00000007946	Bcl2l1	Bcl2-like 1 [Source:RGD Symbol;Acc:2200]	-0.669928	0.0399404	0.129322	yes	down	2945.49	2598.97	1861.49	5283.19	4448.84	2051.72	2468.65	3927.92
